# Supplementary material for: QTLs and Candidate Genes for Seed Protein Content in Two Recombinant Inbred Line Populations of Soybean
Source: Plants (Basel). 2023 Oct 16;12(20):3589. doi: 10.3390/plants12203589 (PMC10610525; doi:10.3390/plants12203589)
Supplement: Supplementary file 1 [file plants-12-03589-s001.zip]

Archive with 2 entries (2 files):
- Supplementary Table S5 v1.xlsx
- Supplementary Tables_v3.pdf
