# Supplementary material for: QTLs and Candidate Genes for Seed Protein Content in Two Recombinant Inbred Line Populations of Soybean
Source: Plants (Basel). 2023 Oct 16;12(20):3589. doi: 10.3390/plants12203589 (PMC10610525; doi:10.3390/plants12203589)
Supplement: Supplementary file 1 [file plants-12-03589-s001.zip › Supplementary Table S5 v1.xlsx]

## Sheet: sheet 1
Supplementary Table S5. High-density genetic linkage maps in the cross between ‘YS2035’ and ‘Saedanbaek’ (Y × S) or ‘Saedanbaek’ and ‘Ilmi’ (S × I).
The main selected QTLs are highlighted by the bold font.
YS ((YS x SD)				SI (SD x IM)
Position	Chromosome	cM		Position	Chromosome	cM
AX-90316985	1	0		AX-90466753	1	25.2731
AX-90316986	1	2.0466		AX-90304989	1	25.8318
AX-90316987	1	2.2669		AX-90360616	1	26.1007
AX-90316988	1	5.5426		AX-90314708	1	26.3695
AX-90316989	1	7.0648		AX-90374727	1	26.913
AX-90316990	1	7.7058		AX-90339772	1	27.4565
AX-90316991	1	8.8322		AX-90325968	1	28.2853
AX-90466072	1	9.0534		AX-90310411	1	32.0938
AX-90483070	1	16.0576		AX-90306798	1	37.9126
AX-90364055	1	17.2099		AX-90413394	1	38.1829
AX-90356691	1	19.0541		AX-90384103	1	38.7294
AX-90351517	1	19.5005		AX-90491220	1	39.2758
AX-90333783	1	19.9469		AX-90414507	1	39.5476
AX-90472746	1	24.2227		AX-90346355	1	39.8193
AX-90341991	1	29.0688		AX-90444243	1	43.9708
AX-90489965	1	35.0978		AX-90452759	1	46.5593
AX-90314393	1	43.1145		AX-90401187	1	47.1119
AX-90458035	1	43.561		AX-90502297	1	47.6674
AX-90336891	1	44.9249		AX-90320848	1	47.9363
AX-90307615	1	47.9804		AX-90351047	1	48.211
AX-90340926	1	48.8773		AX-90328099	1	49.0398
AX-90387358	1	55.9958		AX-90346256	1	53.1913
AX-90386289	1	56.218		AX-90329532	1	55.181
AX-90309384	1	56.4402		AX-90360623	1	55.4557
AX-90346256	1	59.0126		AX-90359589	1	56.0052
AX-90322847	1	71.8577		AX-90391977	1	56.2784
AX-90341279	1	73.9231		AX-90309225	1	58.2681
AX-90481611	1	74.1434		AX-90437345	1	59.3794
AX-90480802	1	74.5859		AX-90398793	1	59.6527
AX-90475233	1	77.877		AX-90327714	1	60.2021
AX-90350006	1	78.1002		AX-90309384	1	60.7516
AX-90310296	1	78.5466		AX-90386289	1	61.2981
AX-90523117	1	84.2361		AX-90387358	1	61.5698
AX-90511412	1	87.4078		AX-90332521	1	62.1193
AX-90339772	1	90.7145		AX-90443503	1	62.3925
AX-90311961	1	91.3841		AX-90335724	1	62.6643
AX-90361882	1	91.8286		AX-90306998	1	63.2168
AX-90335070	1	92.7296		AX-90317159	1	63.4915
AX-90401895	1	103.775		AX-90523707	1	63.7662
AX-90385361	1	104.436		AX-90522707	1	64.0425
AX-90356173	1	110.231		AX-90320120	1	64.8852
AX-90436118	1	110.449		AX-90368294	1	65.4408
AX-90328813	1	117.495		AX-90389279	1	65.7171
AX-90355146	1	140.566		AX-90485597	1	68.3823
AX-90317850	1	156.931		AX-90353158	1	69.2251
AX-90320972	1	157.151		AX-90349001	1	69.4998
AX-90336066	1	157.589		AX-90413064	1	69.7746
AX-90335130	1	157.81		AX-90433890	1	70.0493
AX-90342707	1	159.408		AX-90504960	1	70.6018
AX-90338242	1	167.51		AX-90482706	1	71.1513
AX-90323799	1	171.087		AX-90424842	1	71.7007
AX-90466814	1	171.309		AX-90524786	1	71.9755
AX-90436971	1	179.023		AX-90418482	1	73.0993
AX-90357171	1	184.064		AX-90421053	1	73.374
AX-90310398	1	189.255		AX-90518503	1	73.6518
AX-90328138	1	201.296		AX-90383370	1	75.3766
AX-90381251	1	203.38		AX-90407870	1	77.0818
AX-90386645	1	205.216		AX-90424766	1	77.6374
AX-90406568	1	205.438		AX-90450776	1	78.193
AX-90361604	1	205.885		AX-90514700	1	78.4692
AX-90410174	1	207.016		AX-90331933	1	78.7455
AX-90455605	1	212.207		AX-90392334	1	79.5835
AX-90430613	1	214.051		AX-90336315	1	79.8598
AX-90436355	1	214.5		AX-90333902	1	80.136
AX-90435524	1	217.306		AX-90340926	1	80.6947
AX-90365989	1	219.093		AX-90436160	1	80.9725
AX-90520958	1	220.92		AX-90504224	1	81.2518
AX-90506270	1	222.278		AX-90370896	1	82.1042
AX-90508125	1	223.175		AX-90315501	1	82.9469
AX-90432768	1	224.072		AX-90515398	1	84.0771
AX-90339882	1	225.198		AX-90454280	1	86.7111
AX-90309762	1	226.091		AX-90518960	1	87.5264
AX-90502910	1	228.386		AX-90378842	1	87.8057
AX-90491028	1	229.279		AX-90489965	1	88.6485
AX-90408827	1	232.823		AX-90378396	1	90.6611
AX-90327882	1	234.421		AX-90470459	1	90.9388
AX-90324948	1	239.291		AX-90341991	1	91.7864
AX-90472510	1	240.192		AX-90387300	1	92.0642
AX-90309259	1	240.862		AX-90355872	1	92.9022
AX-90309856	1	241.535		AX-90402319	1	96.4375
AX-90366069	1	244.095		AX-90509294	1	97.555
AX-90409161	1	248.151		AX-90479376	1	100.071
AX-90524939	1	248.821		AX-90395699	1	100.621
AX-90305582	1	249.491		AX-90451520	1	100.894
AX-90384644	1	249.712		AX-90309297	1	101.167
AX-90339493	1	249.933		AX-90341847	1	101.439
AX-90436317	1	251.532		AX-90319043	1	101.71
AX-90343770	1	251.976		AX-90360436	1	101.982
AX-90386176	1	252.649		AX-90423249	1	102.529
AX-90434484	1	253.322		AX-90442249	1	103.075
AX-90415489	1	254.921		AX-90344501	1	103.9
AX-90410661	1	256.756		AX-90378999	1	105.304
AX-90416959	1	257.429		AX-90381609	1	105.866
AX-90509213	1	262.569		AX-90467670	1	106.141
AX-90378942	1	265.923		AX-90335135	1	106.408
AX-90506563	1	266.145		AX-90427103	1	107.233
AX-90524045	1	267.744		AX-90381907	1	108.08
AX-90398976	1	270.99		AX-90305938	1	108.909
AX-90359014	1	271.428		AX-90366261	1	110.026
AX-90338393	1	271.642		AX-90332156	1	110.295
AX-90318987	1	271.854		AX-90504242	1	110.848
AX-90305927	1	279.268		AX-90428212	1	112.26
AX-90465982	1	283.606		AX-90360649	1	113.076
AX-90403714	1	284.737		AX-90479331	1	113.628
AX-90434146	1	286.822		AX-90347284	1	115.033
AX-90426668	1	288.428		AX-90335917	1	115.586
AX-90402143	1	294.396		AX-90521486	1	115.862
AX-90512968	1	295.297		AX-90326502	1	116.973
AX-90454716	1	297.658		AX-90313602	1	118.65
AX-90462147	1	299.228		AX-90450605	1	120.886
AX-90514180	1	299.443		AX-90446353	1	121.429
AX-90353154	2	0		AX-90356719	1	121.706
AX-90406657	2	6.7915		AX-90421839	1	121.982
AX-90448047	2	8.168		AX-90345462	1	122.802
AX-90449432	2	12.6131		AX-90499212	1	124.207
AX-90478756	2	12.8353		AX-90387842	1	124.762
AX-90358296	2	13.5141		AX-90415640	1	125.6
AX-90493247	2	15.1202		AX-90449696	1	125.876
AX-90304967	2	16.0335		AX-90387466	1	126.153
AX-90435393	2	16.9386		AX-90392202	1	130.03
AX-90346616	2	20.7924		AX-90402143	1	130.591
AX-90381493	2	22.1563		AX-90306471	1	130.871
AX-90422040	2	22.6028		AX-90313229	1	132.308
AX-90448398	2	23.0492		AX-90329693	1	132.87
AX-90460179	2	24.1755		AX-90308911	1	133.428
AX-90342793	2	24.3968		AX-90356201	1	133.987
AX-90309365	2	24.619		AX-90430153	1	134.265
AX-90322825	2	24.8412		AX-90368396	1	135.107
AX-90419689	2	27.4379		AX-90348544	1	135.95
AX-90380576	2	27.6611		AX-90449071	1	136.228
AX-90306773	2	27.8833		AX-90462973	1	136.507
AX-90441617	2	28.7803		AX-90318792	1	137.069
AX-90452302	2	29.9117		AX-90305639	1	137.345
AX-90351632	2	30.5874		AX-90417469	1	137.622
AX-90340233	2	35.1897		AX-90305927	1	137.898
AX-90379772	2	35.41		AX-90304978	1	138.736
AX-90320515	2	36.5313		AX-90327536	1	139.011
AX-90437926	2	36.7515		AX-90491780	1	140.989
AX-90498030	2	38.5788		AX-90339493	1	141.258
AX-90505925	2	41.1392		AX-90316763	1	141.527
AX-90501475	2	41.8119		AX-90305582	1	141.796
AX-90316247	2	42.0351		AX-90443507	1	142.065
AX-90372382	2	43.3991		AX-90409161	1	142.605
AX-90446527	2	43.6213		AX-90366069	1	143.704
AX-90347618	2	43.8435		AX-90403849	1	144.803
AX-90467919	2	44.7445		AX-90472510	1	145.073
AX-90373937	2	48.8601		AX-90308765	1	145.344
AX-90494347	2	51.3968		AX-90348879	1	147.888
AX-90475234	2	52.5181		AX-90396624	1	148.159
AX-90327775	2	52.7383		AX-90469489	1	148.702
AX-90454451	2	52.9586		AX-90387222	1	149.246
AX-90491896	2	56.2653		AX-90327882	1	150.357
AX-90331462	2	59.3207		AX-90432768	1	151.754
AX-90313689	2	64.1668		AX-90307104	1	152.024
AX-90413695	2	68.2233		AX-90476845	1	154.286
AX-90314199	2	68.4426		AX-90379783	1	155.11
AX-90505218	2	68.6619		AX-90337361	1	156.786
AX-90410092	2	69.1044		AX-90361604	1	157.339
AX-90412103	2	72.1742		AX-90365989	1	157.608
AX-90436657	2	72.6187		AX-90374582	1	157.88
AX-90421602	2	73.9827		AX-90391450	1	158.151
AX-90307695	2	75.3592		AX-90386645	1	158.424
AX-90354262	2	77.2119		AX-90426049	1	158.698
AX-90409490	2	77.4341		AX-90381251	1	158.971
AX-90315707	2	79.0328		AX-90306265	1	159.244
AX-90338096	2	79.9298		AX-90435524	1	159.794
AX-90384839	2	80.15		AX-90521671	1	165.171
AX-90325055	2	80.8167		AX-90503075	1	166.867
AX-90423208	2	81.037		AX-90341742	1	167.142
AX-90463899	2	92.1192		AX-90413247	1	167.688
AX-90364653	2	99.7148		AX-90305483	1	168.235
AX-90505547	2	100.155		AX-90382439	1	168.506
AX-90463379	2	108.523		AX-90438194	1	169.331
AX-90475898	2	115.752		AX-90420985	1	170.728
AX-90486435	2	118.069		AX-90338242	1	171.839
AX-90445408	2	118.293		AX-90372473	1	173.244
AX-90315721	2	118.969		AX-90440179	1	173.793
AX-90357932	2	119.413		AX-90384918	1	174.066
AX-90422922	2	119.634		AX-90313996	1	174.338
AX-90429388	2	120.304		AX-90444261	1	174.61
AX-90489807	2	121.435		AX-90388350	1	174.882
AX-90344299	2	121.658		AX-90368466	1	175.152
AX-90307745	2	122.327		AX-90333260	1	175.422
AX-90418594	2	122.997		AX-90337443	1	175.693
AX-90313748	2	127.577		AX-90487261	1	175.963
AX-90413712	2	128.241		AX-90351353	1	177.344
AX-90307709	2	128.681		AX-90330749	1	177.613
AX-90377106	2	128.903		AX-90514960	1	178.154
AX-90356356	2	130.501		AX-90313512	1	178.974
AX-90332421	2	130.944		AX-90308328	1	182.139
AX-90363377	2	131.841		AX-90329440	1	182.958
AX-90353625	2	132.062		AX-90463981	2	0
AX-90307074	2	132.505		AX-90350436	2	0.266
AX-90308424	2	135.041		AX-90358729	2	8.7891
AX-90305565	2	135.934		AX-90423182	2	9.6415
AX-90448891	2	136.601		AX-90329303	2	9.9208
AX-90332983	2	137.265		AX-90493910	2	10.4795
AX-90469088	2	137.917		AX-90505377	2	11.9003
AX-90411218	2	141.162		AX-90397357	2	12.7384
AX-90376941	2	144.161		AX-90323167	2	13.0146
AX-90331751	2	147.722		AX-90465296	2	13.2909
AX-90345456	2	148.172		AX-90346756	2	13.5671
AX-90412568	2	150.499		AX-90328234	2	13.8419
AX-90440620	2	153.555		AX-90310220	2	17.3982
AX-90385749	2	153.999		AX-90305289	2	18.5283
AX-90318426	2	154.22		AX-90480380	2	18.8061
AX-90403961	2	155.121		AX-90347546	2	21.4556
AX-90306121	2	157.196		AX-90308696	2	21.7381
AX-90435920	2	165.172		AX-90418955	2	22.0206
AX-90449621	2	165.393		AX-90345871	2	22.2984
AX-90321998	2	167.941		AX-90358278	2	22.5762
AX-90334866	2	168.162		AX-90309034	2	22.8524
AX-90429655	2	168.609		AX-90491926	2	23.408
AX-90368228	2	170.694		AX-90418578	2	23.6842
AX-90348649	2	171.366		AX-90405725	2	24.2398
AX-90355214	2	176.014		AX-90332016	2	24.5161
AX-90365121	2	189.081		AX-90325377	2	25.0716
AX-90310748	2	203.862		AX-90522385	2	26.8475
AX-90516730	2	208.355		AX-90393312	2	27.9972
AX-90325749	2	211.526		AX-90411839	2	28.2734
AX-90509219	3	0		AX-90456980	2	28.5497
AX-90515049	3	1.6135		AX-90306084	2	29.6862
AX-90305691	3	2.7449		AX-90355663	2	29.9625
AX-90318038	3	2.9567		AX-90495956	2	30.2372
AX-90334692	3	4.7119		AX-90391121	2	30.7897
AX-90327110	3	4.9246		AX-90498516	2	31.0659
AX-90452705	3	7.2411		AX-90496288	2	31.3422
AX-90339563	3	7.6895		AX-90373603	2	31.8978
AX-90497721	3	8.5905		AX-90381034	2	32.7358
AX-90434653	3	9.4602		AX-90333693	2	33.0106
AX-90512384	3	11.2076		AX-90422734	2	33.2853
AX-90330259	3	13.1998		AX-90459965	2	33.8348
AX-90466194	3	13.4144		AX-90398666	2	34.3966
AX-90408685	3	15.4798		AX-90315121	2	34.9584
AX-90400803	3	24.381		AX-90408772	2	35.5079
AX-90308809	3	27.7798		AX-90416113	2	40.4015
AX-90421633	3	27.9917		AX-90459728	2	40.6808
AX-90354427	3	28.4173		AX-90505472	2	41.8174
AX-90440737	3	28.852		AX-90521139	2	42.373
AX-90419191	3	30.8711		AX-90465020	2	42.6508
AX-90424301	3	31.0848		AX-90479653	2	42.9285
AX-90387085	3	34.0293		AX-90331647	2	44.046
AX-90395500	3	36.9739		AX-90401661	2	44.3208
AX-90362383	3	38.2786		AX-90334019	2	44.5955
AX-90490897	3	40.2533		AX-90373630	2	44.8702
AX-90339115	3	53.9552		AX-90411731	2	45.1465
AX-90315406	3	63.2222		AX-90327577	2	45.4197
AX-90310787	3	63.4444		AX-90466322	2	45.6944
AX-90491165	3	63.6667		AX-90458913	2	46.5279
AX-90359247	3	64.3393		AX-90332843	2	46.8011
AX-90429806	3	65.0338		AX-90368876	2	47.0743
AX-90416070	3	72.9528		AX-90521198	2	47.349
AX-90389023	3	81.3646		AX-90436444	2	47.6223
AX-90363778	3	81.5858		AX-90328965	2	47.8955
AX-90511941	3	81.8071		AX-90519098	2	48.1687
AX-90518841	3	82.9385		AX-90322825	2	49.5657
AX-90501990	3	83.1607		AX-90435393	2	50.1122
AX-90416533	3	83.3829		AX-90449432	2	50.3839
AX-90412585	3	83.6051		AX-90304967	2	50.6557
AX-90340803	3	83.8274		AX-90340171	2	50.9274
AX-90361221	3	85.8833		AX-90478756	2	51.1992
AX-90425889	3	91.0743		AX-90374337	2	52.3043
AX-90506192	3	91.2955		AX-90391792	2	52.8508
AX-90442426	3	93.3705		AX-90455030	2	53.1211
AX-90332992	3	93.8169		AX-90525257	2	53.3913
AX-90335765	3	94.7179		AX-90382628	2	53.6616
AX-90493275	3	95.1644		AX-90314960	2	53.9319
AX-90409939	3	97.2489		AX-90479236	2	54.2036
AX-90356711	3	108.644		AX-90350873	2	54.4754
AX-90398835	3	113.784		AX-90342063	2	54.7457
AX-90336584	3	114.231		AX-90448398	2	55.0159
AX-90361542	3	115.136		AX-90321740	2	55.2862
AX-90434264	3	124.725		AX-90322607	2	55.5565
AX-90510855	3	131.039		AX-90317754	2	55.8268
AX-90476277	3	136.008		AX-90419689	2	56.3732
AX-90370025	3	141.506		AX-90358296	2	56.9197
AX-90519743	3	144.767		AX-90431116	2	59.7964
AX-90403464	3	150.677		AX-90334537	2	60.0667
AX-90446351	3	151.783		AX-90320515	2	60.337
AX-90467147	3	154.296		AX-90315019	2	60.6073
AX-90456806	3	160.148		AX-90316247	2	61.427
AX-90310416	3	162.866		AX-90331462	2	65.2133
AX-90344761	3	165.204		AX-90446598	2	66.3064
AX-90445563	3	167.26		AX-90320656	2	66.8528
AX-90499393	3	168.366		AX-90309420	2	67.3993
AX-90495242	3	169.244		AX-90314199	2	70.5284
AX-90414205	3	169.899		AX-90348758	2	70.7972
AX-90389160	3	171.01		AX-90336410	2	71.0675
AX-90359610	3	173.778		AX-90457604	2	71.611
AX-90502539	3	175.597		AX-90421602	2	72.4307
AX-90307757	3	182.529		AX-90423827	2	73.5298
AX-90308402	3	215.769		AX-90412103	2	73.8001
AX-90381797	3	217.368		AX-90408801	2	75.4673
AX-90309360	3	217.589		AX-90341297	2	75.7362
AX-90384245	3	217.811		AX-90462324	2	76.005
AX-90336096	3	220.371		AX-90307695	2	76.2738
AX-90326323	3	220.808		AX-90322112	2	76.5426
AX-90411510	3	221.919		AX-90378136	2	77.0861
AX-90507033	3	222.137		AX-90473050	2	77.3564
AX-90363009	3	227.252		AX-90363541	2	79.3237
AX-90412673	3	227.695		AX-90385954	2	79.5955
AX-90356538	3	227.915		AX-90357179	2	79.8672
AX-90340128	3	228.135		AX-90486057	2	80.9723
AX-90318857	3	229.262		AX-90402683	2	81.5158
AX-90317873	3	229.919		AX-90409490	2	82.3356
AX-90322892	3	230.356		AX-90354262	2	82.6059
AX-90329918	3	230.573		AX-90334361	2	82.8761
AX-90474450	3	231.01		AX-90332346	2	83.1464
AX-90359002	3	231.447		AX-90421081	2	83.4167
AX-90318231	3	232.558		AX-90307060	2	84.8059
AX-90315375	3	233.001		AX-90344984	2	92.3153
AX-90486522	3	234.828		AX-90334774	2	92.8618
AX-90450957	3	235.048		AX-90367173	2	93.135
AX-90375255	3	236.18		AX-90420075	2	95.7087
AX-90306734	3	238.986		AX-90463899	2	95.9804
AX-90306742	3	261.169		AX-90463379	2	104.178
AX-90505481	3	261.842		AX-90396268	2	104.719
AX-90478406	3	262.517		AX-90309514	2	104.987
AX-90306105	3	263.41		AX-90466348	2	105.256
AX-90472987	3	265.485		AX-90328530	2	107.787
AX-90334366	3	265.706		AX-90451421	2	108.327
AX-90421486	3	267.064		AX-90489807	2	108.874
AX-90317630	3	267.965		AX-90486435	2	109.147
AX-90381268	3	274.312		AX-90475898	2	109.419
AX-90312924	3	274.535		AX-90445408	2	109.689
AX-90515182	3	275.208		AX-90386460	2	109.962
AX-90321364	3	275.653		AX-90344299	2	110.512
AX-90507899	3	281.533		AX-90357932	2	111.909
AX-90342145	3	294.833		AX-90422922	2	112.182
AX-90437674	3	300.466		AX-90418594	2	112.731
AX-90342801	3	308.835		AX-90308424	2	115.305
AX-90384601	3	310.863		AX-90307074	2	115.851
AX-90433728	3	311.082		AX-90332983	2	116.123
AX-90514451	3	316.829		AX-90311104	2	116.395
AX-90375064	3	322.163		AX-90398154	2	116.941
AX-90351036	3	323.762		AX-90420355	2	117.488
AX-90482331	3	325.597		AX-90412165	2	117.76
AX-90308784	3	325.82		AX-90469088	2	118.306
AX-90317605	3	326.266		AX-90313748	2	118.578
AX-90305926	3	326.488		AX-90305551	2	121.761
AX-90325204	3	326.935		AX-90364895	2	122.032
AX-90342500	3	327.157		AX-90393437	2	122.856
AX-90365338	3	329.99		AX-90424517	2	123.126
AX-90489767	3	330.212		AX-90403961	2	123.396
AX-90355836	4	0		AX-90319112	2	123.667
AX-90464046	4	3.5104		AX-90442730	2	123.936
AX-90361605	4	4.1771		AX-90385749	2	124.476
AX-90324995	4	4.3974		AX-90412568	2	125.291
AX-90334487	4	5.7491		AX-90306121	2	127.248
AX-90430059	4	6.4218		AX-90373376	2	128.906
AX-90509487	4	18.8965		AX-90321998	2	129.176
AX-90326773	4	22.1722		AX-90324042	2	129.446
AX-90450677	4	22.6147		AX-90437971	2	129.716
AX-90359425	4	23.9849		AX-90321807	2	130.26
AX-90373802	4	24.6576		AX-90500504	2	133.088
AX-90462621	4	25.7839		AX-90386326	2	135.324
AX-90358185	4	26.4536		AX-90368228	2	136.148
AX-90340464	4	39.4407		AX-90494282	2	136.424
AX-90444956	4	39.6581		AX-90376996	2	136.698
AX-90397004	4	42.1602		AX-90348649	2	136.971
AX-90437596	4	42.3776		AX-90357443	2	137.243
AX-90446652	4	49.6422		AX-90336775	2	137.789
AX-90427069	4	52.1557		AX-90382576	2	142.32
AX-90335300	4	56.1929		AX-90369569	2	142.594
AX-90469543	4	56.4132		AX-90357198	2	142.868
AX-90408653	4	69.557		AX-90401858	2	143.141
AX-90366476	4	69.7792		AX-90340817	2	144.538
AX-90398353	4	70.0014		AX-90483065	2	144.811
AX-90489298	4	71.3654		AX-90355214	2	145.087
AX-90349308	4	71.5876		AX-90492374	2	146.516
AX-90375931	4	71.8098		AX-90473588	2	146.791
AX-90405469	4	74.1263		AX-90347564	2	149.365
AX-90321441	4	75.9536		AX-90365121	2	149.636
AX-90339660	4	80.5559		AX-90469928	2	149.908
AX-90318581	4	83.0927		AX-90343079	2	156.306
AX-90401944	4	86.3684		AX-90363810	2	156.574
AX-90428896	4	88.4243		AX-90407303	2	158.508
AX-90425441	4	92.4424		AX-90412219	2	158.776
AX-90314142	4	92.6598		AX-90477980	2	159.046
AX-90513680	4	93.3177		AX-90360953	2	159.316
AX-90420916	4	93.9757		AX-90315362	2	160.698
AX-90352346	4	95.5599		AX-90310748	2	160.967
AX-90320800	4	96.2207		AX-90455215	2	161.236
AX-90472897	4	96.6593		AX-90349748	2	161.503
AX-90395356	4	97.096		AX-90322464	2	162.314
AX-90352187	4	98.8905		AX-90498571	2	162.581
AX-90327894	4	99.107		AX-90476738	2	172.651
AX-90418638	4	111.38		AX-90450385	2	172.92
AX-90412294	4	124.294		AX-90508791	2	173.74
AX-90341964	4	125.9		AX-90339786	2	174.286
AX-90521077	4	126.805		AX-90305518	2	175.106
AX-90323181	4	127.027		AX-90329524	2	175.376
AX-90386709	4	131.243		AX-90340175	2	175.92
AX-90436751	4	136.849		AX-90355221	2	176.463
AX-90490311	4	137.068		AX-90370409	2	176.733
AX-90315667	4	138.184		AX-90325657	2	177.274
AX-90313481	4	140.458		AX-90364140	2	177.543
AX-90396382	4	140.676		AX-90314083	2	178.083
AX-90381430	4	140.893		AX-90421245	2	178.352
AX-90344515	4	141.111		AX-90458031	2	178.621
AX-90378018	4	141.766		AX-90410370	2	178.891
AX-90364918	4	142.632		AX-90322405	2	179.99
AX-90496039	4	143.29		AX-90482178	2	180.259
AX-90305578	4	143.734		AX-90417472	2	180.527
AX-90427541	4	144.179		AX-90394709	2	181.338
AX-90320731	4	162.716		AX-90443645	2	181.605
AX-90445950	4	165.409		AX-90365467	2	182.971
AX-90426783	4	187.656		AX-90506377	2	183.239
AX-90335827	4	195.07		AX-90305263	2	183.506
AX-90368300	4	197.63		AX-90452079	2	198.307
AX-90403584	4	198.762		AX-90470202	3	0
AX-90307876	4	204.821		AX-90328189	3	2.6035
AX-90342930	4	206.198		AX-90317605	3	4.904
AX-90367284	4	206.421		AX-90308784	3	5.1787
AX-90486410	4	206.643		AX-90348486	3	5.4534
AX-90416340	4	207.553		AX-90366771	3	5.7282
AX-90306768	4	207.999		AX-90375791	3	6.2869
AX-90344994	4	214.825		AX-90375680	3	6.5646
AX-90307305	4	248.804		AX-90418455	3	11.8639
AX-90338192	4	253.429		AX-90382423	3	12.1401
AX-90364360	5	0		AX-90478406	3	12.6988
AX-90397547	5	0.4464		AX-90369296	3	12.9751
AX-90434518	5	1.3434		AX-90344896	3	13.5307
AX-90306709	5	1.5646		AX-90336369	3	13.8054
AX-90453963	5	2.2373		AX-90489411	3	15.501
AX-90379284	5	2.4605		AX-90390088	3	15.7742
AX-90483959	5	3.592		AX-90334366	3	16.3237
AX-90323942	5	4.0384		AX-90414823	3	16.8731
AX-90318657	5	8.932		AX-90437884	3	17.1464
AX-90364783	5	13.4682		AX-90380631	3	17.4196
AX-90375525	5	14.1291		AX-90480579	3	17.6943
AX-90340708	5	14.3474		AX-90366270	3	19.7069
AX-90469111	5	14.786		AX-90334129	3	20.2656
AX-90499588	5	15.8973		AX-90345553	3	20.5403
AX-90448121	5	17.9439		AX-90353763	3	21.0928
AX-90343069	5	19.7465		AX-90514451	3	21.3676
AX-90339250	5	19.9639		AX-90440080	3	21.6408
AX-90476830	5	20.1813		AX-90317630	3	21.914
AX-90316089	5	20.3987		AX-90469899	3	22.7428
AX-90504070	5	20.617		AX-90400862	3	25.3313
AX-90309251	5	20.8353		AX-90438836	3	25.8839
AX-90418353	5	28.174		AX-90395654	3	26.7173
AX-90309909	5	33.7799		AX-90418386	3	29.0046
AX-90434833	5	38.9968		AX-90489054	3	30.7294
AX-90338518	5	41.8167		AX-90482216	3	31.5722
AX-90398919	5	42.2592		AX-90318443	3	33.2774
AX-90433671	5	42.7056		AX-90323988	3	35.29
AX-90320567	5	46.8412		AX-90306970	3	36.7028
AX-90359441	5	47.2877		AX-90370018	3	37.8329
AX-90449605	5	48.1887		AX-90342801	3	38.1107
AX-90452383	5	49.0897		AX-90384601	3	38.39
AX-90430060	5	49.5361		AX-90433728	3	38.6648
AX-90373605	5	53.8739		AX-90306617	3	39.2083
AX-90433383	5	58.2116		AX-90321364	3	40.051
AX-90507071	5	62.1187		AX-90517143	3	40.3304
AX-90341973	5	65.6792		AX-90360951	3	40.6097
AX-90318317	5	66.1256		AX-90418417	3	41.1684
AX-90457864	5	83.5667		AX-90485821	3	41.4462
AX-90386139	5	83.7869		AX-90306922	3	42.2842
AX-90376278	5	87.3139		AX-90482434	3	43.408
AX-90406103	5	106.89		AX-90321744	3	44.805
AX-90452301	5	107.336		AX-90499191	3	45.6338
AX-90349233	5	151.15		AX-90507899	3	45.9071
AX-90341062	5	152.302		AX-90470368	3	46.4565
AX-90370918	5	153.931		AX-90350929	3	46.7283
AX-90455722	5	158.578		AX-90504542	3	47
AX-90454783	5	164.268		AX-90323396	3	47.5495
AX-90309560	5	164.488		AX-90432415	3	49.2355
AX-90470947	5	165.63		AX-90450116	3	49.782
AX-90325899	5	166.535		AX-90421758	3	50.3255
AX-90305278	5	169.328		AX-90339332	3	56.8437
AX-90516016	5	171.913		AX-90336136	3	57.1154
AX-90317410	5	174.262		AX-90446738	3	58.5046
AX-90435317	5	174.71		AX-90444223	3	59.0481
AX-90518239	5	179.628		AX-90389023	3	59.3184
AX-90318588	5	179.85		AX-90363778	3	59.5887
AX-90343677	5	180.751		AX-90305497	3	60.404
AX-90426159	5	183.821		AX-90363896	3	60.9446
AX-90320058	5	184.262		AX-90480133	3	61.2134
AX-90355686	5	186.299		AX-90397760	3	61.7539
AX-90520882	5	187.639		AX-90456306	3	62.2945
AX-90406874	5	190.187		AX-90358543	3	62.5633
AX-90418931	5	191.545		AX-90335222	3	63.1068
AX-90487866	5	191.767		AX-90342890	3	64.7649
AX-90484776	5	192.899		AX-90322638	3	65.0337
AX-90452475	5	195.94		AX-90336584	3	65.304
AX-90477563	5	197.531		AX-90329753	3	66.403
AX-90340785	5	198.424		AX-90324176	3	68.0703
AX-90505434	5	198.643		AX-90423697	3	68.3406
AX-90319041	5	200.228		AX-90504935	3	68.6109
AX-90316704	5	200.668		AX-90329694	3	68.8812
AX-90392843	5	204.725		AX-90343927	3	69.1529
AX-90329329	5	206.076		AX-90323216	3	69.6994
AX-90385481	5	206.752		AX-90431962	3	69.9711
AX-90450195	5	208.588		AX-90333974	3	70.2429
AX-90430788	5	211.33		AX-90429806	3	71.0671
AX-90387640	5	211.775		AX-90320442	3	71.3434
AX-90470776	5	211.995		AX-90331812	3	71.8989
AX-90328198	5	212.439		AX-90310787	3	72.4454
AX-90429083	5	217.826		AX-90463239	3	72.7172
AX-90438298	5	228.409		AX-90315406	3	73.2636
AX-90350934	5	230.245		AX-90361042	3	73.5369
AX-90487344	5	235.934		AX-90310674	3	73.8116
AX-90380202	5	237.28		AX-90409939	3	74.0848
AX-90322236	5	237.499		AX-90324850	3	75.1961
AX-90344249	5	239.31		AX-90429048	3	77.1746
AX-90419926	5	239.98		AX-90462869	3	77.724
AX-90330450	5	240.424		AX-90433244	3	78.8292
AX-90380953	5	246.171		AX-90421884	3	80.2184
AX-90327638	5	247.989		AX-90344137	3	81.895
AX-90424246	5	250.285		AX-90403994	3	82.7193
AX-90368857	5	252.137		AX-90385837	3	84.7204
AX-90354396	5	255.508		AX-90370839	3	84.9951
AX-90340614	5	264.052		AX-90445417	3	85.2698
AX-90323460	5	265.846		AX-90339115	3	86.9654
AX-90330337	5	267.625		AX-90413931	3	87.2432
AX-90337627	5	267.842		AX-90350999	3	87.8019
AX-90386872	5	271.149		AX-90401570	3	88.0751
AX-90525542	5	271.591		AX-90339245	3	89.1926
AX-90412809	5	276.681		AX-90441012	3	89.4673
AX-90421301	5	276.902		AX-90332119	3	89.7406
AX-90353445	5	277.124		AX-90400914	3	90.29
AX-90518325	5	277.566		AX-90305643	3	90.8425
AX-90355513	5	278.007		AX-90493932	3	91.1188
AX-90308928	5	280.291		AX-90322395	3	91.6775
AX-90338898	5	280.958		AX-90319162	3	92.7826
AX-90331125	5	286.592		AX-90312747	3	95.0831
AX-90345565	5	287.264		AX-90412205	3	95.3593
AX-90441886	5	289.339		AX-90326957	3	95.6356
AX-90373372	5	289.562		AX-90384535	3	95.9118
AX-90360836	5	293.92		AX-90490187	3	96.7546
AX-90350363	5	295.49		AX-90461557	3	97.0249
AX-90337874	5	295.71		AX-90323153	3	97.8358
AX-90466051	5	296.37		AX-90367366	3	98.3976
AX-90382555	5	297.031		AX-90419285	3	98.9563
AX-90436744	5	298.834		AX-90339751	3	99.234
AX-90464598	5	299.051		AX-90507176	3	101.235
AX-90408190	5	300.409		AX-90520760	3	101.511
AX-90325539	6	0		AX-90305691	3	102.349
AX-90318626	6	3.3224		AX-90425358	3	102.899
AX-90348276	6	6.3779		AX-90315282	3	103.454
AX-90306506	6	7.0358		AX-90365641	3	103.731
AX-90386019	6	7.2495		AX-90518157	3	104.001
AX-90304988	6	7.6881		AX-90364113	3	104.28
AX-90491942	6	7.9045		AX-90388897	3	104.836
AX-90376256	6	8.1219		AX-90415239	3	105.669
AX-90306961	6	8.5586		AX-90380532	3	105.946
AX-90340444	6	25.128		AX-90381351	3	106.222
AX-90502530	6	44.0554		AX-90415573	3	106.5
AX-90339561	6	44.7192		AX-90483192	3	107.636
AX-90309053	6	48.4821		AX-90408685	3	107.915
AX-90366365	6	48.7014		AX-90522053	3	108.763
AX-90344868	6	50.3001		AX-90345827	3	109.57
AX-90393178	6	50.5224		AX-90446409	3	110.651
AX-90349706	6	50.7446		AX-90472595	3	111.457
AX-90480085	6	50.9649		AX-90419470	3	112.3
AX-90316020	6	51.4073		AX-90410286	3	112.578
AX-90357139	6	52.074		AX-90360753	3	117.081
AX-90311475	6	52.2953		AX-90375813	3	118.796
AX-90312466	6	52.965		AX-90496862	3	119.634
AX-90518736	6	55.7586		AX-90344722	3	121.961
AX-90345080	6	55.9808		AX-90330218	3	122.809
AX-90482713	6	62.2637		AX-90394144	3	123.085
AX-90343358	6	77.3616		AX-90499707	3	123.363
AX-90464202	6	77.5828		AX-90375255	3	123.642
AX-90417663	6	82.7228		AX-90338569	3	123.92
AX-90340648	6	85.7357		AX-90319394	3	124.476
AX-90494202	6	86.3965		AX-90306618	3	125.314
AX-90338882	6	93.1199		AX-90420840	3	125.59
AX-90335024	6	93.3392		AX-90331588	3	125.868
AX-90482090	6	94.2362		AX-90410597	3	126.697
AX-90469290	6	95.8204		AX-90434750	3	127.249
AX-90357323	6	96.7174		AX-90430045	3	128.092
AX-90330719	6	96.9367		AX-90359002	3	130.741
AX-90398371	6	97.156		AX-90379304	3	133.36
AX-90340184	6	99.4617		AX-90443403	3	135.994
AX-90359324	6	101.546		AX-90318857	3	136.272
AX-90373711	6	102.219		AX-90454293	3	136.55
AX-90367981	6	104.03		AX-90340128	3	136.826
AX-90320447	6	104.25		AX-90325349	3	137.102
AX-90317851	6	104.47		AX-90450383	3	137.38
AX-90374824	6	104.691		AX-90320672	3	137.658
AX-90309108	6	104.912		AX-90429549	3	138.5
AX-90349373	6	105.133		AX-90316891	3	139.348
AX-90314893	6	110.573		AX-90370414	3	140.191
AX-90415943	6	112.157		AX-90407660	3	140.469
AX-90461608	6	115.684		AX-90345959	3	141.027
AX-90487456	6	116.585		AX-90373363	3	141.589
AX-90472137	6	117.264		AX-90315172	3	142.719
AX-90348668	6	117.489		AX-90359184	3	142.994
AX-90399957	6	117.712		AX-90318552	3	143.269
AX-90403028	6	118.158		AX-90311527	3	143.542
AX-90420958	6	118.379		AX-90307757	3	143.815
AX-90353404	6	123.846		AX-90410433	3	162.433
AX-90317414	6	125.682		AX-90519035	3	163.545
AX-90347137	6	128.973		AX-90320182	3	164.656
AX-90441712	6	130.8		AX-90389160	3	164.929
AX-90428445	6	131.023		AX-90416040	3	165.482
AX-90523283	6	132.333		AX-90504759	3	165.756
AX-90409183	6	132.997		AX-90456732	3	167.724
AX-90402585	6	142.467		AX-90500523	3	169.129
AX-90423761	6	144.08		AX-90370025	3	170.526
AX-90405003	6	144.985		AX-90432770	3	171.931
AX-90415517	6	145.874		AX-90476208	3	172.205
AX-90425607	6	147.94		AX-90365212	4	0
AX-90457993	6	148.161		AX-90319838	4	0.5406
AX-90506108	6	155.974		AX-90314540	4	0.8123
AX-90455104	6	177.996		AX-90436204	4	2.4796
AX-90389484	6	182.334		AX-90326577	4	3.0231
AX-90396031	6	186.188		AX-90331159	4	3.2934
AX-90363669	6	187.065		AX-90505870	4	3.5636
AX-90450559	6	188.196		AX-90306728	4	3.8339
AX-90425961	6	193.914		AX-90435528	4	4.1042
AX-90402217	6	195.484		AX-90334160	4	4.3745
AX-90367675	6	196.616		AX-90310527	4	6.3308
AX-90412366	6	197.747		AX-90436070	4	6.601
AX-90307534	6	199.583		AX-90318100	4	6.8713
AX-90341365	6	199.804		AX-90322671	4	7.4148
AX-90311814	6	201.898		AX-90320768	4	7.9583
AX-90467835	6	203.726		AX-90495410	4	8.2286
AX-90386074	6	205.553		AX-90310749	4	8.4989
AX-90366485	6	205.997		AX-90347982	4	8.7706
AX-90372167	6	206.442		AX-90375285	4	9.0423
AX-90436501	6	207.339		AX-90488894	4	10.4316
AX-90475903	6	226.425		AX-90309482	4	10.9781
AX-90336783	6	243.529		AX-90388905	4	11.2513
AX-90371566	6	243.749		AX-90468558	4	11.5245
AX-90342759	6	244.642		AX-90418428	4	11.7977
AX-90347125	6	247.965		AX-90491284	4	12.6265
AX-90323227	6	248.187		AX-90307876	4	12.8998
AX-90516085	6	248.408		AX-90306878	4	13.4492
AX-90403571	6	249.772		AX-90474580	4	13.7225
AX-90323278	6	249.994		AX-90345475	4	13.9942
AX-90312039	6	250.441		AX-90335432	4	14.266
AX-90359662	6	250.887		AX-90305210	4	14.5377
AX-90306098	6	251.334		AX-90382867	4	15.0842
AX-90317367	6	251.556		AX-90319153	4	15.3559
AX-90313095	6	252.228		AX-90319316	4	15.6277
AX-90454188	6	253.134		AX-90414085	4	16.1741
AX-90393047	6	253.355		AX-90383858	4	16.7206
AX-90338790	6	254.024		AX-90499559	4	16.9923
AX-90361279	6	256.341		AX-90368300	4	17.2641
AX-90443984	6	257.705		AX-90335827	4	19.2314
AX-90343129	6	258.378		AX-90340537	4	19.5031
AX-90500160	6	258.601		AX-90489212	4	19.7749
AX-90328622	6	260.917		AX-90523850	4	20.3214
AX-90386906	6	261.14		AX-90516206	4	21.4389
AX-90457244	6	266.28		AX-90426783	4	21.7136
AX-90363044	6	309.283		AX-90313780	4	24.9344
AX-90514795	6	310.172		AX-90509275	4	25.7772
AX-90427728	6	310.615		AX-90343052	4	28.7045
AX-90403534	6	312.434		AX-90501228	4	33.5388
AX-90487928	6	313.779		AX-90322754	4	37.7151
AX-90307539	7	0		AX-90315537	4	38.2707
AX-90450807	7	6.4393		AX-90325831	4	38.547
AX-90447991	7	17.1837		AX-90476482	4	38.8232
AX-90447789	7	22.083		AX-90501765	4	39.0994
AX-90459961	7	25.7425		AX-90380246	4	40.5122
AX-90344495	7	35.3321		AX-90312072	4	41.636
AX-90388153	7	36.9308		AX-90493028	4	42.4741
AX-90441630	7	38.2948		AX-90307834	4	42.7503
AX-90424518	7	41.6172		AX-90347401	4	43.0281
AX-90465657	7	78.5009		AX-90321186	4	43.8709
AX-90443155	7	80.05		AX-90337856	4	44.4265
AX-90481637	7	83.1199		AX-90422101	4	44.9821
AX-90331033	7	83.5664		AX-90404374	4	45.5376
AX-90491306	7	85.6509		AX-90360736	4	46.3757
AX-90329809	7	89.4862		AX-90408575	4	50.2525
AX-90433733	7	90.3912		AX-90396487	4	50.8081
AX-90428469	7	91.9827		AX-90396948	4	51.0859
AX-90316580	7	92.2049		AX-90361303	4	51.3621
AX-90436937	7	97.0746		AX-90405199	4	51.6384
AX-90369998	7	98.4142		AX-90410737	4	51.9146
AX-90319666	7	101.275		AX-90524325	4	52.1893
AX-90402580	7	101.496		AX-90318379	4	53.0417
AX-90331710	7	103.552		AX-90358002	4	53.3226
AX-90355552	7	104.673		AX-90461982	4	53.5973
AX-90322035	7	105.574		AX-90394805	4	53.8751
AX-90314029	7	107.173		AX-90343801	4	54.1498
AX-90501145	7	107.845		AX-90328150	4	57.6236
AX-90315792	7	108.746		AX-90494424	4	58.4524
AX-90309271	7	108.969		AX-90330543	4	59.0049
AX-90506750	7	109.191		AX-90341073	4	59.2782
AX-90514743	7	109.413		AX-90366640	4	59.5514
AX-90436471	7	111.249		AX-90312760	4	60.1039
AX-90436205	7	113.565		AX-90391453	4	60.6534
AX-90343154	7	113.786		AX-90307592	4	60.9266
AX-90323668	7	114.683		AX-90358930	4	61.1998
AX-90514494	7	114.906		AX-90409297	4	61.7493
AX-90321781	7	116.037		AX-90506229	4	62.5781
AX-90454456	7	116.259		AX-90312443	4	65.9731
AX-90332385	7	116.932		AX-90316728	4	66.242
AX-90452679	7	123.215		AX-90476123	4	66.7825
AX-90464617	7	128.108		AX-90372706	4	67.326
AX-90472006	7	130.681		AX-90323361	4	67.5963
AX-90417120	7	132.483		AX-90309492	4	67.8666
AX-90475222	7	132.695		AX-90330761	4	68.1383
AX-90349474	7	133.142		AX-90412217	4	68.4101
AX-90429743	7	134.273		AX-90323529	4	68.6818
AX-90307748	7	135.637		AX-90412294	4	68.9535
AX-90510217	7	142.498		AX-90319361	4	69.5
AX-90312013	7	147.755		AX-90407182	4	71.4784
AX-90443726	7	151.449		AX-90329011	4	72.5897
AX-90451701	7	154.13		AX-90326738	4	73.1362
AX-90450382	7	154.791		AX-90506093	4	73.6827
AX-90446930	7	159.107		AX-90429187	4	73.9544
AX-90506010	7	160.219		AX-90307614	4	75.0657
AX-90433842	7	162.238		AX-90499000	4	75.6122
AX-90306558	7	162.688		AX-90383007	4	75.8796
AX-90445748	7	163.83		AX-90513576	4	76.147
AX-90437040	7	166.39		AX-90312695	4	76.4217
AX-90373554	7	170.153		AX-90455398	4	76.9742
AX-90371973	7	170.82		AX-90407054	4	77.5267
AX-90433486	7	173.044		AX-90486207	4	78.9395
AX-90452252	7	176.029		AX-90466252	4	79.7683
AX-90439644	7	178.849		AX-90321896	4	80.3208
AX-90331100	7	179.965		AX-90436372	4	80.5956
AX-90335372	7	186.158		AX-90488772	4	80.8688
AX-90348136	7	186.373		AX-90365466	4	81.142
AX-90444726	7	199.37		AX-90311574	4	81.4152
AX-90426361	7	199.594		AX-90431248	4	81.6885
AX-90313750	7	200.273		AX-90341550	4	82.5173
AX-90348781	7	201.656		AX-90320057	4	83.3326
AX-90356112	7	204.74		AX-90514546	4	83.6014
AX-90334151	7	205.872		AX-90503584	4	83.8717
AX-90334230	7	206.318		AX-90499524	4	86.1204
AX-90330285	7	206.767		AX-90307305	4	86.3863
AX-90404014	7	208.619		AX-90355392	4	88.9024
AX-90397871	7	209.516		AX-90343478	4	89.4401
AX-90360902	7	210.874		AX-90407004	4	94.4273
AX-90317499	7	211.095		AX-90356108	4	94.6947
AX-90490464	7	211.765		AX-90304974	4	96.0687
AX-90447473	7	211.987		AX-90514414	4	96.3375
AX-90439511	7	215.043		AX-90376214	4	96.878
AX-90451927	7	217.748		AX-90316850	4	97.1468
AX-90317429	7	221.292		AX-90396901	4	97.6933
AX-90362234	7	221.738		AX-90355332	4	98.2398
AX-90384501	7	222.185		AX-90352094	4	98.7804
AX-90308412	7	231.986		AX-90452527	4	99.0492
AX-90508309	7	232.43		AX-90306648	4	99.318
AX-90454225	7	232.651		AX-90438628	4	99.8645
AX-90342563	7	232.873		AX-90431348	4	100.411
AX-90325531	7	233.545		AX-90419815	4	101.816
AX-90334464	8	0		AX-90507780	4	103.805
AX-90505846	8	3.0554		AX-90525181	4	106.424
AX-90312664	8	3.5039		AX-90351301	4	106.986
AX-90310758	8	3.9503		AX-90341455	4	107.829
AX-90408148	8	4.623		AX-90353815	4	108.103
AX-90491425	8	8.7994		AX-90451056	4	110.417
AX-90517997	8	9.0206		AX-90352346	4	117.06
AX-90462366	8	16.5121		AX-90320800	4	123.025
AX-90523797	8	16.7314		AX-90437139	4	123.878
AX-90313256	8	20.7879		AX-90472897	4	124.436
AX-90320565	8	30.8131		AX-90432432	4	124.713
AX-90315784	8	38.0052		AX-90341794	4	125.265
AX-90361170	8	39.3817		AX-90376366	4	125.54
AX-90405566	8	45.1572		AX-90425061	4	125.815
AX-90310168	8	45.3785		AX-90398797	4	126.09
AX-90488895	8	45.8249		AX-90325902	4	126.366
AX-90498554	8	48.2422		AX-90312127	4	126.642
AX-90506283	8	51.8369		AX-90327569	4	126.917
AX-90388484	8	55.1594		AX-90420377	4	127.469
AX-90316475	8	64.4762		AX-90329490	4	127.744
AX-90400926	8	70.1376		AX-90397446	4	128.019
AX-90433281	8	72.2416		AX-90359205	4	128.568
AX-90308181	8	73.3886		AX-90442621	4	128.844
AX-90311375	8	73.837		AX-90442390	4	129.4
AX-90436391	8	74.2835		AX-90351136	4	129.956
AX-90378434	8	76.8438		AX-90452990	4	130.232
AX-90408971	8	77.9753		AX-90306071	4	130.51
AX-90334628	8	78.6479		AX-90513680	4	130.787
AX-90315600	8	78.8702		AX-90359721	4	131.346
AX-90522779	8	87.4588		AX-90507980	4	131.624
AX-90399951	8	91.5348		AX-90326773	4	132.179
AX-90422320	8	92.9113		AX-90355836	4	146.379
AX-90329105	8	94.9213		AX-90425405	4	147.503
AX-90493641	8	98.5641		AX-90373530	4	149.493
AX-90516875	8	98.7853		AX-90373802	4	150.042
AX-90392974	8	106.887		AX-90468883	4	152.616
AX-90447113	8	108.493		AX-90462621	4	153.165
AX-90479822	8	108.712		AX-90358185	4	154.554
AX-90363074	8	110.514		AX-90356701	4	154.823
AX-90426112	8	110.729		AX-90488659	4	174.861
AX-90315671	8	114.24		AX-90518126	4	178.988
AX-90339982	8	115.635		AX-90417331	4	179.26
AX-90465530	8	116.084		AX-90481647	4	180.985
AX-90439839	8	117.854		AX-90322106	4	181.262
AX-90338826	8	121.743		AX-90329646	4	181.539
AX-90509903	8	122.609		AX-90372528	4	181.815
AX-90376827	8	122.832		AX-90441404	4	182.37
AX-90338317	8	123.505		AX-90408190	5	0
AX-90460535	8	123.727		AX-90345565	5	0.8428
AX-90371117	8	126.533		AX-90382555	5	1.1221
AX-90310085	8	126.98		AX-90338898	5	1.3984
AX-90438446	8	127.2		AX-90323460	5	1.6746
AX-90312469	8	127.42		AX-90466051	5	1.9508
AX-90431784	8	127.641		AX-90350363	5	2.2286
AX-90315279	8	128.768		AX-90337627	5	2.5064
AX-90373719	8	129.884		AX-90416945	5	2.7842
AX-90367023	8	136.71		AX-90317454	5	3.062
AX-90306813	8	138.074		AX-90358652	5	3.3397
AX-90325410	8	140.158		AX-90330580	5	3.6175
AX-90315875	8	140.603		AX-90435058	5	3.8938
AX-90320697	8	140.824		AX-90432378	5	4.17
AX-90383615	8	147.107		AX-90495266	5	4.4478
AX-90318079	8	147.327		AX-90353958	5	4.7256
AX-90334152	8	147.994		AX-90373637	5	5.0018
AX-90306933	8	149.12		AX-90358051	5	5.2781
AX-90310679	8	149.784		AX-90506411	5	5.5543
AX-90400038	8	150.003		AX-90388595	5	6.1099
AX-90446118	8	151.355		AX-90379921	5	7.8347
AX-90433113	8	151.574		AX-90507634	5	8.1125
AX-90342448	8	151.795		AX-90330039	5	8.3887
AX-90371919	8	152.688		AX-90316058	5	8.665
AX-90377928	8	152.908		AX-90325084	5	9.2206
AX-90367383	8	153.127		AX-90354451	5	9.4968
AX-90476110	8	153.794		AX-90319352	5	9.7746
AX-90331136	8	154.015		AX-90397526	5	10.0524
AX-90516880	8	154.237		AX-90368510	5	10.3286
AX-90376782	8	155.142		AX-90429662	5	10.6048
AX-90311678	8	155.589		AX-90366343	5	10.8811
AX-90409745	8	156.037		AX-90316210	5	11.1573
AX-90343032	8	158.844		AX-90511893	5	11.716
AX-90416156	8	165.095		AX-90341454	5	11.9938
AX-90363828	8	165.542		AX-90518724	5	12.5525
AX-90485063	8	173.255		AX-90327638	5	13.3953
AX-90506543	8	178.37		AX-90337406	5	13.9571
AX-90464450	8	180.687		AX-90483349	5	14.2364
AX-90327482	8	181.359		AX-90380953	5	14.5127
AX-90396345	8	182.723		AX-90340838	5	14.7889
AX-90493792	8	191.357		AX-90404402	5	15.9127
AX-90333206	8	191.578		AX-90339511	5	16.1889
AX-90505468	8	193.414		AX-90315415	5	16.4652
AX-90380706	8	194.087		AX-90412197	5	17.2986
AX-90339041	8	202.544		AX-90361018	5	17.8511
AX-90322369	8	207.684		AX-90471830	5	18.9382
AX-90459221	8	213.752		AX-90333571	5	19.7716
AX-90412285	8	213.965		AX-90310318	5	20.0449
AX-90420928	8	215.281		AX-90522800	5	20.8829
AX-90499039	8	217.125		AX-90417850	5	21.1607
AX-90335108	8	222.316		AX-90340982	5	21.4385
AX-90455029	8	227.729		AX-90308550	5	21.7132
AX-90401068	8	232.623		AX-90400347	5	21.988
AX-90312587	8	232.843		AX-90308827	5	22.2627
AX-90518740	8	233.732		AX-90313416	5	22.5374
AX-90361081	8	235.518		AX-90367372	5	22.8122
AX-90397445	8	241.152		AX-90442705	5	23.0869
AX-90364651	8	242.751		AX-90340298	5	23.3616
AX-90373495	8	243.872		AX-90365588	5	23.6349
AX-90400508	8	246.178		AX-90305431	5	23.9081
AX-90362010	8	247.304		AX-90403111	5	24.1813
AX-90326450	8	254.459		AX-90343319	5	24.4546
AX-90333334	8	269.243		AX-90485698	5	24.7278
AX-90324554	9	0		AX-90487344	5	25.001
AX-90514071	9	5.3866		AX-90389813	5	25.5505
AX-90372516	9	5.6059		AX-90306546	5	25.8252
AX-90305292	9	5.8252		AX-90430171	5	26.1
AX-90467195	9	6.7063		AX-90448725	5	26.6494
AX-90307567	9	6.9247		AX-90446007	5	26.9227
AX-90330242	9	7.143		AX-90348184	5	27.1959
AX-90409903	9	24.4717		AX-90359176	5	27.4691
AX-90340407	9	31.518		AX-90305928	5	27.7424
AX-90326844	9	32.6393		AX-90395367	5	28.0156
AX-90324903	9	32.8595		AX-90363482	5	28.2888
AX-90337001	9	34.4438		AX-90363734	5	28.5621
AX-90434152	9	34.8843		AX-90318072	5	28.8353
AX-90316024	9	39.1806		AX-90320419	5	29.1085
AX-90505769	9	40.5384		AX-90336256	5	29.3817
AX-90456362	9	44.1159		AX-90409624	5	29.655
AX-90401799	9	46.6882		AX-90429083	5	32.8385
AX-90420584	9	49.0047		AX-90463323	5	33.1117
AX-90429154	9	49.2279		AX-90339957	5	33.6673
AX-90369879	9	52.342		AX-90443553	5	41.371
AX-90449145	9	57.8092		AX-90448006	5	41.6442
AX-90492821	9	65.4438		AX-90313159	5	42.7743
AX-90342597	9	66.1225		AX-90473200	5	43.333
AX-90313024	9	67.7286		AX-90352937	5	43.6062
AX-90444546	9	73.9799		AX-90493469	5	43.8795
AX-90380288	9	74.4243		AX-90346092	5	44.1542
AX-90343057	9	77.7		AX-90456751	5	44.4289
AX-90354251	9	77.9184		AX-90392843	5	45.5402
AX-90363586	9	79.0346		AX-90364401	5	45.812
AX-90380189	9	79.2539		AX-90403937	5	46.0837
AX-90387215	9	79.4732		AX-90336517	5	46.3555
AX-90319453	9	79.6916		AX-90310073	5	46.9019
AX-90343217	9	79.9109		AX-90306654	5	47.1708
AX-90381510	9	80.3514		AX-90337284	5	47.441
AX-90396719	9	80.7959		AX-90338880	5	47.9845
AX-90415858	9	81.4656		AX-90363185	5	48.531
AX-90376537	9	81.6858		AX-90393377	5	48.8028
AX-90392920	9	81.9071		AX-90477563	5	49.6225
AX-90411573	9	83.0385		AX-90318297	5	50.166
AX-90430432	9	83.9395		AX-90439448	5	50.4348
AX-90309588	9	85.0709		AX-90364216	5	50.7036
AX-90306832	9	85.2912		AX-90499460	5	50.9725
AX-90470853	9	85.5114		AX-90496901	5	51.2413
AX-90462536	9	85.9539		AX-90336159	5	51.5101
AX-90439821	9	86.1742		AX-90487834	5	52.0566
AX-90481950	9	88.7109		AX-90395025	5	52.3283
AX-90332151	9	91.0167		AX-90363967	5	52.8748
AX-90394140	9	91.7048		AX-90349233	5	54.2563
AX-90378969	9	92.6058		AX-90341062	5	54.5266
AX-90354120	9	92.8186		AX-90418931	5	55.0701
AX-90433594	9	93.0313		AX-90374751	5	55.3389
AX-90485179	9	94.1526		AX-90455121	5	55.6077
AX-90357993	9	95.2689		AX-90449600	5	55.8766
AX-90435896	9	95.6944		AX-90317003	5	56.1468
AX-90504550	9	96.3641		AX-90520882	5	56.4171
AX-90473706	9	97.5164		AX-90318083	5	56.9577
AX-90493772	9	103.929		AX-90426159	5	57.2265
AX-90373208	9	108.531		AX-90309560	5	57.77
AX-90406778	9	113.918		AX-90314118	5	61.601
AX-90379313	9	115.993		AX-90339243	5	61.8727
AX-90466274	9	118.553		AX-90421657	5	62.697
AX-90330384	9	123.643		AX-90518239	5	62.9687
AX-90308431	9	125.928		AX-90405928	5	63.7976
AX-90364775	9	126.147		AX-90513058	5	64.347
AX-90441472	9	126.367		AX-90349899	5	64.6188
AX-90434337	9	128.662		AX-90503367	5	64.8905
AX-90333831	9	128.882		AX-90338810	5	65.44
AX-90373267	9	129.324		AX-90305278	5	65.9865
AX-90439796	9	132.728		AX-90327295	5	66.53
AX-90483715	9	133.891		AX-90451888	5	67.0735
AX-90503206	9	134.337		AX-90317203	5	67.3437
AX-90354067	9	135.468		AX-90384530	5	69.9624
AX-90312681	9	135.689		AX-90399556	5	70.8052
AX-90393844	9	135.91		AX-90427064	5	71.0799
AX-90369712	9	139.217		AX-90382327	5	71.6324
AX-90369328	9	139.661		AX-90479025	5	71.9072
AX-90442467	9	139.881		AX-90315964	5	72.4597
AX-90430848	9	140.983		AX-90313525	5	73.8645
AX-90470465	9	145.805		AX-90317733	5	74.417
AX-90442606	9	146.027		AX-90381479	5	74.9695
AX-90517398	9	149.807		AX-90380151	5	76.087
AX-90463634	9	151.8		AX-90332443	5	77.4919
AX-90400865	9	157.032		AX-90320421	5	77.7636
AX-90411945	9	162.478		AX-90357394	5	78.0354
AX-90515924	9	168.854		AX-90505525	5	78.8596
AX-90410372	9	172.114		AX-90315157	5	80.5362
AX-90375115	9	175.949		AX-90315023	5	80.8065
AX-90403349	9	176.622		AX-90472523	5	81.0768
AX-90357527	9	178.687		AX-90333700	5	84.2603
AX-90392480	9	179.134		AX-90309598	5	84.5335
AX-90400967	9	179.356		AX-90343334	5	85.0741
AX-90336754	9	180.029		AX-90448121	5	85.3444
AX-90511573	9	181.16		AX-90494166	5	86.7492
AX-90378830	9	181.827		AX-90502607	5	87.3142
AX-90363576	9	185.134		AX-90447196	5	87.8667
AX-90379906	9	186.035		AX-90339250	5	88.6776
AX-90329605	9	186.704		AX-90402357	5	90.0904
AX-90464896	9	187.153		AX-90340708	5	90.3666
AX-90367461	9	187.376		AX-90476830	5	91.4904
AX-90339338	9	189.203		AX-90325656	5	92.046
AX-90447765	9	190.104		AX-90350112	5	92.6016
AX-90313158	9	193.174		AX-90316089	5	92.8778
AX-90318721	9	195.018		AX-90305487	5	93.1541
AX-90463889	9	195.919		AX-90404102	5	93.9922
AX-90522025	9	196.141		AX-90433671	5	94.2684
AX-90437966	9	197.985		AX-90489654	5	101.646
AX-90419891	9	200.031		AX-90430220	5	102.208
AX-90489822	9	204.808		AX-90398919	5	102.764
AX-90397464	9	208.368		AX-90342542	5	103.04
AX-90329666	9	208.589		AX-90449605	5	103.316
AX-90349327	9	208.81		AX-90430060	5	105.935
AX-90505611	9	209.03		AX-90373605	5	106.21
AX-90348642	9	209.923		AX-90305970	5	107.615
AX-90308451	9	212.716		AX-90318224	5	108.167
AX-90364580	9	215.743		AX-90421593	5	108.442
AX-90520698	9	223.158		AX-90360178	5	108.716
AX-90426757	9	226.752		AX-90423551	5	114.882
AX-90436496	9	228.58		AX-90441709	5	115.432
AX-90309764	9	230.415		AX-90429578	5	115.705
AX-90466458	9	230.638		AX-90340991	5	118.279
AX-90350022	9	230.86		AX-90343519	5	118.825
AX-90393400	9	231.532		AX-90482010	5	119.097
AX-90355999	9	233.131		AX-90451602	5	124.916
AX-90490006	9	233.351		AX-90483074	5	125.189
AX-90309467	9	233.573		AX-90339727	5	126.027
AX-90483759	9	237.629		AX-90459795	5	126.58
AX-90519136	9	238.076		AX-90354421	5	127.129
AX-90362570	9	238.985		AX-90361775	5	127.402
AX-90455373	9	241.533		AX-90385583	5	129.098
AX-90466224	9	243.808		AX-90459114	5	129.648
AX-90326740	9	253.346		AX-90323180	5	129.924
AX-90309753	9	253.567		AX-90512769	5	130.479
AX-90435587	10	0		AX-90380207	5	130.757
AX-90315225	10	2.5251		AX-90375583	5	131.6
AX-90409017	10	2.7444		AX-90340177	5	132.443
AX-90393339	10	5.525		AX-90357584	5	133.285
AX-90362876	10	5.9656		AX-90346904	5	135.919
AX-90437195	10	6.6352		AX-90393288	5	136.478
AX-90491516	10	9.3903		AX-90344423	5	137.037
AX-90491161	10	10.063		AX-90386139	5	137.602
AX-90410975	10	10.2852		AX-90457864	5	138.167
AX-90395152	10	10.5065		AX-90520415	5	138.725
AX-90306905	10	11.6328		AX-90315048	5	139.278
AX-90307048	10	12.0772		AX-90448834	5	139.554
AX-90481931	10	13.8962		AX-90355222	5	143.028
AX-90370387	10	14.1146		AX-90464755	5	146.814
AX-90402664	10	14.3348		AX-90424522	5	148.491
AX-90331118	10	14.7793		AX-90364497	5	149.037
AX-90440010	10	17.8347		AX-90446356	5	149.309
AX-90439241	10	18.5044		AX-90491455	5	150.986
AX-90495532	10	19.6307		AX-90385581	5	151.257
AX-90310822	10	24.2331		AX-90313793	5	152.086
AX-90319546	10	24.4514		AX-90500179	5	152.361
AX-90406523	10	24.8919		AX-90306266	5	152.913
AX-90327216	10	26.7192		AX-90413076	5	153.188
AX-90308410	10	27.6162		AX-90421710	5	153.463
AX-90404987	10	28.0587		AX-90305209	5	154.012
AX-90336179	10	30.096		AX-90328181	5	154.565
AX-90351737	10	30.7627		AX-90311727	5	155.398
AX-90430949	10	30.983		AX-90410261	5	155.673
AX-90423606	10	32.282		AX-90350571	5	156.226
AX-90403803	10	32.5013		AX-90412289	5	156.5
AX-90324439	10	33.6327		AX-90366327	5	157.053
AX-90413941	10	33.8539		AX-90338836	5	157.886
AX-90477122	10	65.7425		AX-90315353	5	158.72
AX-90332245	10	67.5782		AX-90442068	5	159.272
AX-90337830	10	68.7045		AX-90307654	5	159.547
AX-90327650	10	69.5975		AX-90337416	5	159.822
AX-90395936	10	70.7238		AX-90329761	5	160.655
AX-90360071	10	71.6248		AX-90354645	5	160.928
AX-90325543	10	71.847		AX-90312697	5	161.202
AX-90505248	10	74.4074		AX-90413482	5	161.475
AX-90356220	10	75.5337		AX-90352244	6	0
AX-90378763	10	76.8915		AX-90307439	6	1.1366
AX-90461185	10	86.5196		AX-90361279	6	1.9793
AX-90504268	10	91.1671		AX-90413651	6	5.2578
AX-90438679	10	97.8048		AX-90328622	6	5.5356
AX-90351180	10	98.2512		AX-90305678	6	6.3421
AX-90319843	10	123.569		AX-90490743	6	6.6215
AX-90516759	10	123.79		AX-90341653	6	6.9008
AX-90352278	10	136.414		AX-90312220	6	7.177
AX-90368573	10	137.083		AX-90306828	6	7.4533
AX-90331444	10	138.435		AX-90319794	6	8.2914
AX-90463399	10	139.102		AX-90313095	6	8.8469
AX-90351405	10	139.775		AX-90321290	6	9.1232
AX-90434044	10	144.133		AX-90315193	6	9.3994
AX-90431810	10	144.794		AX-90457244	6	9.6803
AX-90410945	10	146.134		AX-90312105	6	10.2485
AX-90505347	10	154.414		AX-90312039	6	10.5279
AX-90372092	10	160.132		AX-90323227	6	11.0866
AX-90354052	10	167.702		AX-90347125	6	11.6452
AX-90324590	10	169.777		AX-90336783	6	12.2039
AX-90483316	10	188.482		AX-90479630	6	12.7626
AX-90372845	10	198.51		AX-90450442	6	14.1916
AX-90432330	10	200.52		AX-90414159	6	14.4694
AX-90464324	10	204.501		AX-90439783	6	15.5995
AX-90333760	10	204.722		AX-90434042	6	17.6006
AX-90499648	10	207.555		AX-90488798	6	18.9976
AX-90366991	10	208.001		AX-90366455	6	20.6742
AX-90324385	10	209.593		AX-90477265	6	20.9416
AX-90369924	10	211.953		AX-90324411	6	21.2148
AX-90462048	10	212.175		AX-90314173	6	21.488
AX-90517186	10	212.842		AX-90308456	6	23.7753
AX-90349619	10	220.333		AX-90438906	6	24.0516
AX-90315746	10	222.389		AX-90462128	6	24.8943
AX-90332372	10	223.974		AX-90308562	6	25.1721
AX-90393852	10	226.28		AX-90427088	6	25.7277
AX-90443033	10	226.501		AX-90509222	6	26.5658
AX-90314387	10	226.943		AX-90406374	6	26.842
AX-90307909	10	228.542		AX-90485752	6	27.9786
AX-90307397	10	229.439		AX-90437342	6	29.0837
AX-90389591	10	232.452		AX-90311221	6	29.36
AX-90365892	10	232.881		AX-90338241	6	29.9125
AX-90307303	10	233.101		AX-90455626	6	30.465
AX-90432816	10	234.238		AX-90309152	6	31.0175
AX-90353254	10	237.56		AX-90330215	6	31.2922
AX-90402336	10	238.239		AX-90357189	6	31.567
AX-90409419	10	239.37		AX-90341677	6	31.8417
AX-90316889	10	240.976		AX-90450005	6	32.1164
AX-90346994	10	251.113		AX-90339692	6	32.3897
AX-90346888	10	253.673		AX-90370322	6	32.6629
AX-90497488	10	254.795		AX-90478631	6	32.9376
AX-90366711	10	259.353		AX-90346071	6	33.2108
AX-90350889	10	260.223		AX-90410216	6	33.4841
AX-90358328	10	261.329		AX-90430947	6	34.8889
AX-90514205	10	264.574		AX-90462400	6	35.1637
AX-90338190	10	270.18		AX-90309559	6	35.4369
AX-90468754	10	284.17		AX-90409431	6	35.7101
AX-90331975	10	285.307		AX-90441487	6	36.2626
AX-90439914	10	291.496		AX-90400066	6	36.53
AX-90326878	10	292.401		AX-90432522	6	37.3588
AX-90378939	10	292.623		AX-90344649	6	37.6335
AX-90316193	10	292.846		AX-90332449	6	37.9083
AX-90314719	10	293.288		AX-90326199	6	38.183
AX-90459878	10	294.42		AX-90314967	6	38.4577
AX-90350937	10	297.774		AX-90310224	6	38.7325
AX-90505032	10	300.09		AX-90403934	6	39.0072
AX-90345307	10	302.156		AX-90341895	6	39.2819
AX-90515499	10	302.602		AX-90328153	6	39.5582
AX-90334191	11	0		AX-90310816	6	39.8344
AX-90309984	11	1.8107		AX-90326676	6	40.1107
AX-90500595	11	2.2455		AX-90517720	6	40.9487
AX-90507330	11	3.8016		AX-90348917	6	41.2235
AX-90350989	11	5.1293		AX-90497229	6	41.4997
AX-90334207	11	8.1705		AX-90393213	6	42.0553
AX-90514574	11	9.7692		AX-90307190	6	42.3315
AX-90320140	11	11.5799		AX-90421216	6	42.6093
AX-90307267	11	15.598		AX-90347350	6	42.8871
AX-90349731	11	15.8154		AX-90372567	6	44.3079
AX-90502134	11	16.0328		AX-90461506	6	44.5827
AX-90315611	11	16.4676		AX-90414764	6	45.1382
AX-90313837	11	18.254		AX-90324175	6	49.3652
AX-90339930	11	18.6851		AX-90414004	6	53.1737
AX-90338250	11	18.8997		AX-90479207	6	54.2667
AX-90439755	11	21.8849		AX-90314197	6	54.5461
AX-90474540	11	22.1013		AX-90431367	6	56.5703
AX-90418489	11	23.2028		AX-90463622	6	56.8512
AX-90496234	11	27.1646		AX-90352491	6	57.1305
AX-90310557	11	37.0866		AX-90396070	6	57.4114
AX-90446033	11	45.7139		AX-90417822	6	57.952
AX-90422431	11	51.4533		AX-90490670	6	59.0511
AX-90371219	11	73.0782		AX-90341578	6	60.4175
AX-90411499	11	76.6558		AX-90394094	6	61.8303
AX-90318673	11	80.7318		AX-90321256	6	62.4084
AX-90327696	11	84.8674		AX-90484571	6	62.6877
AX-90424773	11	86.2376		AX-90335304	6	64.1167
AX-90475827	11	86.4598		AX-90470478	6	65.8415
AX-90509274	11	104.92		AX-90313661	6	66.1209
AX-90400159	11	115.904		AX-90319354	6	66.4002
AX-90361123	11	142.921		AX-90504000	6	66.6662
AX-90398052	11	150.98		AX-90387712	6	66.9455
AX-90457151	11	152.325		AX-90365750	6	67.2248
AX-90416436	11	152.998		AX-90317226	6	67.5042
AX-90429130	11	153.22		AX-90381641	6	67.7835
AX-90429957	11	153.443		AX-90305681	6	68.0628
AX-90340968	11	153.888		AX-90309668	6	69.4918
AX-90340434	11	154.785		AX-90330371	6	71.8327
AX-90360679	11	155.231		AX-90493922	6	72.1015
AX-90317048	11	155.452		AX-90475874	6	72.645
AX-90505550	11	155.672		AX-90331390	6	72.9275
AX-90308891	11	159.709		AX-90339306	6	73.2084
AX-90322195	11	159.929		AX-90497618	6	73.4877
AX-90433432	11	160.15		AX-90408196	6	73.7625
AX-90407776	11	168.126		AX-90423883	6	74.0387
AX-90485316	11	171.153		AX-90511376	6	74.8959
AX-90321417	11	171.374		AX-90452413	6	76.039
AX-90464507	11	173.946		AX-90338665	6	76.5977
AX-90327432	11	174.847		AX-90506206	6	78.0266
AX-90447486	11	175.069		AX-90463480	6	78.306
AX-90317748	11	175.516		AX-90330028	6	78.5853
AX-90341104	11	175.738		AX-90368472	6	79.4329
AX-90315885	11	176.875		AX-90422322	6	87.6222
AX-90305777	11	177.097		AX-90314448	6	87.8925
AX-90462352	11	177.32		AX-90386879	6	88.1627
AX-90344990	11	177.542		AX-90488302	6	88.433
AX-90461465	11	179.148		AX-90418869	6	88.7033
AX-90376168	11	183.002		AX-90492810	6	89.5186
AX-90466824	11	187.969		AX-90305404	6	89.7874
AX-90347110	11	196.61		AX-90321763	6	90.0548
AX-90359608	11	201.012		AX-90373407	6	90.8656
AX-90377861	11	201.235		AX-90396263	6	91.133
AX-90400051	11	212.47		AX-90317068	6	91.4004
AX-90387060	11	219.074		AX-90315320	6	91.6678
AX-90319294	11	219.743		AX-90436700	6	91.9352
AX-90488595	11	239.905		AX-90313537	6	92.2025
AX-90339486	11	250.205		AX-90376946	6	92.7431
AX-90478524	11	252.438		AX-90338909	6	93.5584
AX-90514585	11	252.661		AX-90454090	6	94.099
AX-90518415	11	254.736		AX-90489048	6	94.9187
AX-90329273	11	255.632		AX-90329845	6	95.1905
AX-90324348	12	0		AX-90336026	6	95.4622
AX-90414603	12	1.5987		AX-90394887	6	95.7339
AX-90484223	12	2.0452		AX-90419730	6	96.2804
AX-90326749	12	6.1607		AX-90478919	6	96.8269
AX-90329639	12	10.0332		AX-90390055	6	100.362
AX-90331545	12	10.4796		AX-90311475	6	101.48
AX-90343471	12	17.3405		AX-90361999	6	102.032
AX-90446818	12	21.1575		AX-90358008	6	103.15
AX-90408071	12	25.0112		AX-90356280	6	105.753
AX-90336698	12	25.4577		AX-90479514	6	108.04
AX-90518022	12	25.6799		AX-90332176	6	108.593
AX-90311733	12	65.9158		AX-90329201	6	109.426
AX-90487398	12	68.2323		AX-90381709	6	111.727
AX-90447165	12	70.5596		AX-90519500	6	112.551
AX-90346472	12	75.1619		AX-90340444	6	113.101
AX-90376230	12	76.5197		AX-90377991	6	113.929
AX-90383101	12	76.9641		AX-90360064	6	114.754
AX-90324420	12	78.7749		AX-90482713	6	118.905
AX-90366221	12	78.9942		AX-90306961	6	119.455
AX-90317472	12	79.4367		AX-90465353	6	120.004
AX-90333789	12	80.1064		AX-90304988	6	120.277
AX-90445076	12	80.5528		AX-90318626	6	121.389
AX-90419585	12	82.1515		AX-90386019	6	121.935
AX-90315249	12	82.3718		AX-90419774	6	122.207
AX-90327457	12	87.2654		AX-90306506	6	122.753
AX-90433873	12	88.8568		AX-90357798	6	123.027
AX-90320300	12	94.8256		AX-90345481	6	123.573
AX-90350343	12	96.891		AX-90371194	6	123.845
AX-90498424	12	98.0224		AX-90382975	6	124.391
AX-90412352	12	98.2447		AX-90329582	6	124.941
AX-90363953	12	98.4659		AX-90329668	6	125.21
AX-90383687	12	98.6862		AX-90417663	6	127.471
AX-90412434	12	98.9055		AX-90508211	6	128.018
AX-90317168	12	99.1248		AX-90340648	6	131.491
AX-90316695	12	100.241		AX-90330090	6	131.76
AX-90418125	12	100.46		AX-90327074	6	133.418
AX-90310130	12	102.498		AX-90494202	6	133.687
AX-90335039	12	102.716		AX-90412547	6	134.227
AX-90492595	12	102.934		AX-90364969	6	137.992
AX-90379830	12	103.153		AX-90370282	6	138.262
AX-90366664	12	104.046		AX-90331748	6	139.086
AX-90508251	12	104.943		AX-90311145	6	139.358
AX-90417137	12	105.171		AX-90340354	6	139.908
AX-90337162	12	105.63		AX-90439403	6	140.181
AX-90520694	12	105.849		AX-90338882	6	140.452
AX-90325937	12	106.51		AX-90373711	6	142.139
AX-90315839	12	108.312		AX-90521317	6	142.409
AX-90507231	12	108.532		AX-90305875	6	142.679
AX-90382889	12	108.75		AX-90472321	6	142.949
AX-90472252	12	116.944		AX-90309108	6	143.493
AX-90406073	12	118.066		AX-90344562	6	143.763
AX-90335831	12	127.484		AX-90370852	6	150.322
AX-90358247	12	131.56		AX-90316684	6	150.599
AX-90485815	12	131.776		AX-90314893	6	150.875
AX-90428665	12	132.452		AX-90415943	6	151.154
AX-90443525	12	133.113		AX-90338717	6	151.429
AX-90482039	12	133.335		AX-90361197	6	158.304
AX-90322792	12	133.557		AX-90403933	6	159.693
AX-90363341	12	134.454		AX-90438702	6	160.237
AX-90411075	12	134.675		AX-90505644	6	160.78
AX-90332179	12	139.568		AX-90307264	6	161.324
AX-90384845	12	139.791		AX-90305530	6	161.596
AX-90495395	12	140.235		AX-90345587	6	163.272
AX-90357306	12	140.456		AX-90361150	6	163.542
AX-90326286	12	141.583		AX-90389111	6	163.813
AX-90343848	12	142.023		AX-90317414	6	167.599
AX-90412403	12	142.242		AX-90347137	6	168.149
AX-90318301	12	142.463		AX-90305122	6	169.266
AX-90330539	12	143.589		AX-90430102	6	169.541
AX-90500328	12	144.49		AX-90450666	6	170.09
AX-90418026	12	145.582		AX-90309692	6	171.208
AX-90324395	12	152.664		AX-90419793	6	176.101
AX-90488210	12	153.104		AX-90343128	6	176.654
AX-90351787	12	156.38		AX-90369459	6	176.929
AX-90308869	12	156.825		AX-90514405	6	178.333
AX-90352313	12	157.271		AX-90470050	6	178.883
AX-90426033	12	157.718		AX-90305466	6	185.802
AX-90324685	12	158.39		AX-90393323	6	186.077
AX-90343396	12	158.614		AX-90365271	6	187.194
AX-90392288	12	159.063		AX-90425050	6	187.747
AX-90490602	12	159.285		AX-90430439	6	188.021
AX-90337002	12	159.506		AX-90408771	6	188.296
AX-90424890	12	160.876		AX-90394047	6	188.571
AX-90377186	12	161.323		AX-90307734	6	189.404
AX-90504274	12	167.099		AX-90340655	6	189.679
AX-90352604	12	167.323		AX-90311511	6	189.954
AX-90430909	12	167.545		AX-90524319	6	190.228
AX-90461711	13	0		AX-90325531	7	0
AX-90372378	13	3.5947		AX-90318316	7	0.5465
AX-90409563	13	4.0411		AX-90425348	7	0.8182
AX-90393127	13	6.0602		AX-90342563	7	1.09
AX-90514492	13	6.7269		AX-90352269	7	1.3617
AX-90408845	13	8.0786		AX-90351357	7	1.6334
AX-90524218	13	19.1957		AX-90442138	7	1.9052
AX-90388175	13	22.7732		AX-90357389	7	2.1769
AX-90319131	13	23.915		AX-90313510	7	2.4487
AX-90329340	13	25.7339		AX-90389095	7	2.7204
AX-90413675	13	26.3948		AX-90308412	7	2.9922
AX-90433385	13	26.8452		AX-90309421	7	3.2639
AX-90402299	13	28.9202		AX-90366212	7	3.5357
AX-90310431	13	33.0158		AX-90480726	7	3.8074
AX-90334608	13	33.2381		AX-90467277	7	4.0791
AX-90371262	13	34.135		AX-90313300	7	7.8654
AX-90317554	13	34.3563		AX-90403442	7	10.41
AX-90424725	13	35.4877		AX-90446017	7	10.6788
AX-90516106	13	76.6166		AX-90439511	7	10.9476
AX-90352327	13	77.2576		AX-90395578	7	11.2165
AX-90418498	13	78.5566		AX-90376010	7	12.3155
AX-90307464	13	81.2258		AX-90307302	7	12.5844
AX-90401695	13	81.655		AX-90364050	7	12.8517
AX-90430323	13	83.6472		AX-90447473	7	13.1191
AX-90306684	13	86.3164		AX-90387121	7	13.3879
AX-90416550	13	88.8649		AX-90407544	7	15.3442
AX-90508573	13	96.5388		AX-90396699	7	15.6131
AX-90309119	13	96.9833		AX-90404014	7	16.1536
AX-90319749	13	97.4297		AX-90478548	7	16.4225
AX-90424082	13	100.388		AX-90313750	7	17.2467
AX-90436447	13	108.257		AX-90345326	7	19.2251
AX-90524157	13	109.573		AX-90422077	7	20.0494
AX-90492408	13	111.344		AX-90330285	7	20.3211
AX-90446952	13	131.83		AX-90356112	7	20.5944
AX-90361101	13	135.968		AX-90389565	7	22.2804
AX-90390460	13	136.404		AX-90348781	7	23.3795
AX-90474075	13	144.993		AX-90476265	7	24.4785
AX-90349355	13	145.435		AX-90364599	7	25.5716
AX-90477035	13	145.87		AX-90465588	7	48.5473
AX-90464702	13	147.204		AX-90475385	7	49.0937
AX-90397081	13	148.109		AX-90326479	7	49.364
AX-90464473	13	149.24		AX-90313028	7	49.9075
AX-90473077	13	151.325		AX-90505794	7	51.5748
AX-90330965	13	151.548		AX-90330422	7	51.8451
AX-90370824	13	152.221		AX-90443726	7	52.1154
AX-90499481	13	152.442		AX-90411390	7	52.3842
AX-90350911	13	153.335		AX-90474575	7	53.1995
AX-90346535	13	153.557		AX-90491132	7	54.5659
AX-90379375	13	158.499		AX-90332519	7	55.1036
AX-90341181	13	158.721		AX-90406803	7	55.3724
AX-90368918	13	158.943		AX-90312013	7	56.5154
AX-90474797	13	159.164		AX-90340684	7	57.9526
AX-90319983	13	167.444		AX-90444469	7	60.4972
AX-90306000	13	167.665		AX-90338501	7	61.326
AX-90481613	13	169.257		AX-90448751	7	61.8725
AX-90406997	13	169.477		AX-90428268	7	62.419
AX-90339855	13	169.698		AX-90439800	7	62.6907
AX-90422230	13	172.768		AX-90452679	7	66.1848
AX-90325103	13	173.879		AX-90384057	7	66.458
AX-90415535	13	174.101		AX-90499535	7	68.1253
AX-90389277	13	174.323		AX-90305513	7	68.9587
AX-90339962	13	174.545		AX-90390491	7	69.2304
AX-90491761	13	174.766		AX-90462899	7	88.5602
AX-90440573	13	185.629		AX-90311629	7	88.8319
AX-90418895	13	189.289		AX-90440877	7	89.1036
AX-90473477	13	210.981		AX-90384140	7	89.3725
AX-90329100	13	215.998		AX-90306243	7	89.913
AX-90316044	14	0		AX-90363609	7	90.1848
AX-90405226	14	2.7678		AX-90395718	7	91.009
AX-90364927	14	3.2064		AX-90358038	7	91.2822
AX-90472776	14	4.3177		AX-90360249	7	91.8287
AX-90341513	14	4.7525		AX-90316580	7	92.6485
AX-90478274	14	5.1799		AX-90399855	7	93.189
AX-90306380	14	5.6072		AX-90382923	7	93.4578
AX-90306179	14	6.6896		AX-90402605	7	93.9984
AX-90314196	14	7.1244		AX-90440584	7	94.2672
AX-90306921	14	9.3782		AX-90331033	7	96.2235
AX-90357033	14	9.5937		AX-90404799	7	96.7641
AX-90363107	14	10.0285		AX-90356303	7	97.3046
AX-90425753	14	10.2459		AX-90317690	7	97.8452
AX-90326824	14	12.0485		AX-90359899	7	98.6605
AX-90402022	14	13.1648		AX-90404556	7	100.606
AX-90413184	14	13.6053		AX-90325844	7	100.875
AX-90380595	14	14.9449		AX-90386153	7	101.144
AX-90349882	14	16.0513		AX-90448608	7	101.412
AX-90305887	14	18.0886		AX-90463170	7	103.089
AX-90383334	14	24.3086		AX-90505965	7	103.361
AX-90504113	14	26.374		AX-90481465	7	103.907
AX-90382191	14	27.271		AX-90486912	7	104.454
AX-90325211	14	27.7135		AX-90334245	7	105
AX-90308573	14	29.0651		AX-90318274	7	106.979
AX-90378310	14	29.7318		AX-90308156	7	107.252
AX-90319956	14	31.0958		AX-90376694	7	108.363
AX-90326835	14	33.1518		AX-90308711	7	108.636
AX-90339383	14	33.3701		AX-90350287	7	108.909
AX-90305001	14	33.8068		AX-90465810	7	109.183
AX-90397447	14	34.2416		AX-90392307	7	109.456
AX-90397292	14	37.752		AX-90316868	7	110.005
AX-90432775	14	76.4524		AX-90361874	7	110.834
AX-90400105	14	86.5331		AX-90357760	7	112.216
AX-90521973	14	92.2225		AX-90524357	7	113.892
AX-90325124	14	92.8747		AX-90388153	7	114.164
AX-90489455	14	106.782		AX-90486352	7	114.993
AX-90439674	14	113.033		AX-90424518	7	115.542
AX-90392039	14	113.472		AX-90441630	7	115.816
AX-90430930	14	114.136		AX-90326418	7	116.644
AX-90443365	14	114.357		AX-90482304	7	119.505
AX-90379024	14	114.578		AX-90328066	7	120.048
AX-90477782	14	116.884		AX-90383823	7	120.319
AX-90433006	14	117.104		AX-90315154	7	121.418
AX-90339938	14	122.438		AX-90408093	7	121.688
AX-90358299	14	126.714		AX-90486049	7	121.958
AX-90306199	14	130.77		AX-90393939	7	123.635
AX-90466746	14	130.991		AX-90397685	7	123.906
AX-90327563	14	132.349		AX-90505277	7	124.456
AX-90522285	14	137.019		AX-90421185	7	125.285
AX-90413516	14	138.632		AX-90346817	7	125.828
AX-90436378	14	149.168		AX-90339494	7	128.077
AX-90361323	14	149.39		AX-90391243	7	129.188
AX-90424941	14	156.582		AX-90407037	7	132.065
AX-90473818	14	157.243		AX-90311362	8	0
AX-90332561	14	171.234		AX-90464745	8	6.7899
AX-90334748	14	178.28		AX-90433954	8	7.6187
AX-90322880	14	178.503		AX-90402116	8	13.0618
AX-90458388	14	183.106		AX-90315764	8	13.3365
AX-90353803	14	184.924		AX-90322718	8	13.6113
AX-90312786	14	185.597		AX-90420852	8	13.886
AX-90423580	14	185.818		AX-90360789	8	17.7398
AX-90380428	14	188.638		AX-90339238	8	18.2923
AX-90397932	14	189.314		AX-90317523	8	18.8509
AX-90459368	14	190.684		AX-90365791	8	19.4065
AX-90326166	14	194.262		AX-90370450	8	19.956
AX-90431606	14	194.483		AX-90373495	8	22.2303
AX-90423750	14	197.805		AX-90400508	8	22.5035
AX-90373119	14	200.133		AX-90421928	8	24.1991
AX-90380666	14	200.354		AX-90364651	8	25.0325
AX-90331076	14	200.575		AX-90362010	8	25.3072
AX-90464179	14	201.701		AX-90342595	8	25.582
AX-90345646	14	203.293		AX-90397445	8	25.8567
AX-90492476	14	204.194		AX-90360870	8	26.136
AX-90328539	14	204.416		AX-90345164	8	26.7042
AX-90473786	14	207.236		AX-90329039	8	27.2724
AX-90469093	14	208.835		AX-90329183	8	27.5518
AX-90523539	14	212.395		AX-90515848	8	27.8311
AX-90327810	14	213.516		AX-90336746	8	28.1104
AX-90449789	14	213.957		AX-90365775	8	31.7312
AX-90420561	14	214.838		AX-90487745	8	38.1354
AX-90418250	14	218.837		AX-90363514	8	39.8504
AX-90473505	14	220.856		AX-90412442	8	40.9742
AX-90322103	14	221.511		AX-90453274	8	41.2504
AX-90326324	14	221.946		AX-90380504	8	41.5252
AX-90345916	14	223.274		AX-90459221	8	41.7999
AX-90441187	14	225.068		AX-90420928	8	42.6427
AX-90432868	14	228.067		AX-90381886	8	43.2174
AX-90419064	14	228.504		AX-90483566	8	44.367
AX-90495603	14	229.601		AX-90341844	8	45.5167
AX-90493119	14	230.707		AX-90322369	8	45.7944
AX-90434315	14	233.72		AX-90346310	8	47.49
AX-90384818	14	234.159		AX-90493784	8	48.3281
AX-90419559	14	234.377		AX-90470172	8	61.192
AX-90436548	14	234.595		AX-90388486	8	61.4667
AX-90345409	14	234.814		AX-90308981	8	62.0223
AX-90333672	14	235.254		AX-90313928	8	62.5779
AX-90446263	14	235.473		AX-90317491	8	62.8542
AX-90386556	14	235.914		AX-90348370	8	63.6922
AX-90307417	14	237.03		AX-90330099	8	63.9685
AX-90394005	14	240.043		AX-90338233	8	64.2447
AX-90325757	14	240.261		AX-90507326	8	64.8003
AX-90409377	14	241.838		AX-90332694	8	65.0751
AX-90385980	15	0		AX-90500916	8	65.3483
AX-90444303	15	1.1263		AX-90309940	8	68.225
AX-90350745	15	2.9128		AX-90392383	8	69.0538
AX-90330605	15	3.3383		AX-90396345	8	69.3256
AX-90480466	15	4.008		AX-90454292	8	69.5973
AX-90378239	15	4.4545		AX-90421904	8	71.5646
AX-90493694	15	5.7764		AX-90371365	8	72.9539
AX-90518798	15	6.8779		AX-90367257	8	73.2256
AX-90349276	15	8.9528		AX-90318892	8	73.4974
AX-90350083	15	9.175		AX-90318817	8	73.7691
AX-90403814	15	10.4853		AX-90321968	8	74.0394
AX-90320713	15	10.6972		AX-90381343	8	75.1385
AX-90320833	15	12.055		AX-90372338	8	75.9582
AX-90483553	15	12.2762		AX-90346606	8	76.778
AX-90464069	15	12.4881		AX-90511922	8	77.0482
AX-90314021	15	14.0103		AX-90309973	8	78.4298
AX-90452765	15	14.4359		AX-90380642	8	78.9733
AX-90326227	15	14.865		AX-90337193	8	79.2436
AX-90515945	15	16.4421		AX-90481894	8	79.5139
AX-90391756	15	17.124		AX-90364891	8	80.3381
AX-90331991	15	19.9176		AX-90352258	8	80.6098
AX-90382111	15	20.7911		AX-90316517	8	80.8816
AX-90332375	15	21.0066		AX-90393364	8	81.7058
AX-90337594	15	21.2212		AX-90514734	8	83.1028
AX-90464989	15	22.0908		AX-90519243	8	83.6523
AX-90307288	15	28.6821		AX-90330725	8	83.9255
AX-90417690	15	32.5546		AX-90420942	8	85.043
AX-90521883	15	37.6695		AX-90416156	8	85.3178
AX-90408739	15	39.2466		AX-90389153	8	85.5925
AX-90445054	15	39.6891		AX-90483436	8	86.145
AX-90349202	15	41.7081		AX-90449341	8	86.6975
AX-90346644	15	42.5777		AX-90409570	8	86.9738
AX-90452095	15	42.7896		AX-90410534	8	87.2516
AX-90315270	15	44.8362		AX-90431271	8	87.8134
AX-90319345	15	45.9525		AX-90367470	8	88.0912
AX-90335110	15	47.3164		AX-90376484	8	88.3674
AX-90309757	15	47.7589		AX-90320543	8	88.6436
AX-90418166	15	51.0501		AX-90379633	8	88.9199
AX-90361508	15	51.4926		AX-90368545	8	89.1961
AX-90415488	15	52.8382		AX-90387718	8	89.4724
AX-90399665	15	57.7079		AX-90343032	8	89.7486
AX-90446673	15	65.4618		AX-90355312	8	91.1695
AX-90315558	15	65.682		AX-90453225	8	91.4442
AX-90344337	15	67.2735		AX-90395064	8	92.0029
AX-90345083	15	67.4928		AX-90329504	8	92.2807
AX-90316754	15	67.713		AX-90430101	8	92.5585
AX-90310993	15	70.4808		AX-90320649	8	92.8362
AX-90348534	15	72.2916		AX-90350092	8	93.114
AX-90420526	15	76.0545		AX-90438393	8	93.3918
AX-90333473	15	77.6175		AX-90495527	8	93.6696
AX-90322315	15	79.6735		AX-90370554	8	94.2314
AX-90509451	15	82.1986		AX-90370485	8	94.5107
AX-90316007	15	83.7828		AX-90522758	8	94.7885
AX-90371646	15	85.3599		AX-90516880	8	95.9187
AX-90414286	15	87.1789		AX-90311317	8	96.7662
AX-90419030	15	87.6195		AX-90331136	8	97.0455
AX-90361502	15	89.1966		AX-90342448	8	97.8836
AX-90371137	15	92.0032		AX-90308152	8	98.4392
AX-90385470	15	92.4477		AX-90325151	8	98.9948
AX-90331208	15	94.5131		AX-90439470	8	99.271
AX-90361994	15	95.4101		AX-90310679	8	99.5473
AX-90355606	15	98.2037		AX-90370873	8	99.8205
AX-90401581	15	99.5493		AX-90306933	8	100.094
AX-90314259	15	100.438		AX-90514655	8	100.643
AX-90306418	15	106.319		AX-90320697	8	101.761
AX-90366260	15	115.908		AX-90483126	8	102.035
AX-90310306	15	116.355		AX-90334152	8	102.588
AX-90493296	15	119.175		AX-90373719	8	103.705
AX-90419326	15	120.539		AX-90336182	8	103.979
AX-90510362	15	135.918		AX-90314369	8	109.87
AX-90346729	15	136.14		AX-90321278	8	110.426
AX-90314006	15	137.497		AX-90309988	8	110.981
AX-90515351	15	138.164		AX-90360532	8	111.259
AX-90503292	15	138.385		AX-90438446	8	111.818
AX-90439234	15	143.908		AX-90310085	8	112.373
AX-90363228	15	145.034		AX-90371117	8	112.929
AX-90378433	15	151.604		AX-90338317	8	113.484
AX-90465362	15	152.968		AX-90376419	8	114.04
AX-90349640	15	153.869		AX-90367854	8	114.316
AX-90387906	15	154.77		AX-90376827	8	114.872
AX-90342479	15	160.46		AX-90411496	8	115.148
AX-90328808	15	172.652		AX-90509903	8	115.424
AX-90324585	15	174.958		AX-90319783	8	115.98
AX-90308860	15	183.238		AX-90387612	8	116.258
AX-90306944	15	183.458		AX-90461419	8	116.535
AX-90504888	15	183.901		AX-90338826	8	117.973
AX-90366525	15	191.778		AX-90379451	8	118.534
AX-90325783	15	194.094		AX-90309244	8	118.812
AX-90319145	15	197.417		AX-90371083	8	126.566
AX-90516382	15	200.185		AX-90497627	8	127.414
AX-90445327	15	201.805		AX-90350188	8	127.972
AX-90305276	15	203.426		AX-90407532	8	128.249
AX-90435275	15	204.79		AX-90426112	8	128.525
AX-90508264	15	207.459		AX-90359209	8	128.801
AX-90437729	15	208.817		AX-90392974	8	130.516
AX-90448821	15	209.04		AX-90349495	8	131.075
AX-90516049	15	210.219		AX-90481060	8	132.211
AX-90408172	15	211.154		AX-90341876	8	133.341
AX-90455014	15	213.238		AX-90427155	8	134.77
AX-90405696	15	214.37		AX-90493641	8	137.374
AX-90332897	15	216.93		AX-90399951	8	137.644
AX-90339263	15	218.056		AX-90318719	8	139.284
AX-90378139	15	218.277		AX-90522779	8	143.656
AX-90428118	15	219.178		AX-90446260	8	145.314
AX-90389334	15	219.624		AX-90483632	8	145.587
AX-90468179	15	220.988		AX-90474611	8	146.717
AX-90335852	15	221.209		AX-90311375	8	146.992
AX-90388297	15	221.43		AX-90328759	8	149.24
AX-90315252	15	222.323		AX-90436391	8	150.614
AX-90338732	15	223.675		AX-90316641	8	150.882
AX-90379058	15	224.345		AX-90308181	8	151.149
AX-90412780	15	224.566		AX-90436490	8	151.415
AX-90324618	15	225.692		AX-90362685	8	151.681
AX-90341065	15	226.135		AX-90329302	8	152.768
AX-90327509	15	227.036		AX-90315600	8	153.855
AX-90329647	15	229.111		AX-90334713	8	154.123
AX-90488939	15	229.78		AX-90353988	8	154.392
AX-90451906	15	230.225		AX-90435326	8	160.52
AX-90307327	15	231.362		AX-90310403	8	160.791
AX-90308193	15	231.584		AX-90352100	8	165.626
AX-90315489	15	232.481		AX-90320758	8	166.188
AX-90334813	15	233.845		AX-90344192	8	182.025
AX-90307922	15	234.517		AX-90483028	8	182.3
AX-90331656	15	234.74		AX-90459353	8	182.852
AX-90419235	15	238.062		AX-90331887	8	183.127
AX-90431218	15	238.735		AX-90405173	8	183.402
AX-90336184	15	239.179		AX-90405677	8	183.954
AX-90393589	15	245.494		AX-90339908	8	184.231
AX-90439366	15	246.631		AX-90504674	8	185.936
AX-90429016	15	247.303		AX-90488895	8	186.488
AX-90518227	15	247.524		AX-90353252	8	186.763
AX-90487550	15	251.305		AX-90310168	8	187.316
AX-90470597	15	253.38		AX-90358569	8	187.59
AX-90427210	15	254.053		AX-90306127	8	187.864
AX-90336513	15	255.659		AX-90466801	8	188.413
AX-90435829	15	257.495		AX-90345262	8	188.685
AX-90322928	15	259.33		AX-90412557	8	188.957
AX-90465343	15	259.553		AX-90312448	8	189.228
AX-90487386	15	262.875		AX-90426032	8	189.5
AX-90396617	15	264.239		AX-90336327	8	190.049
AX-90432454	15	268.335		AX-90503296	8	190.323
AX-90404296	15	269.933		AX-90361170	8	190.869
AX-90331578	15	273.24		AX-90315784	8	191.144
AX-90379631	15	274.371		AX-90357726	8	191.418
AX-90440148	15	275.498		AX-90451280	8	191.696
AX-90437732	15	276.856		AX-90473342	8	192.539
AX-90363954	15	277.3		AX-90306010	8	194.225
AX-90352495	15	279.595		AX-90381085	8	194.5
AX-90439230	15	281.901		AX-90440728	8	201.1
AX-90360562	15	284.956		AX-90350688	8	201.653
AX-90471753	15	285.629		AX-90433242	8	202.206
AX-90353030	15	287.228		AX-90480814	8	202.48
AX-90519686	15	287.897		AX-90340766	9	0
AX-90346827	15	289.482		AX-90317815	9	2.2743
AX-90497718	15	291.08		AX-90387721	9	2.5475
AX-90314399	15	294.403		AX-90377683	9	3.3763
AX-90330164	15	295.529		AX-90393239	9	4.7656
AX-90420425	15	297.373		AX-90422108	9	5.3121
AX-90311784	15	297.596		AX-90366242	9	6.7013
AX-90314061	15	299.912		AX-90378835	9	7.2448
AX-90468455	15	300.134		AX-90336212	9	8.35
AX-90322490	15	300.356		AX-90482263	9	8.6217
AX-90398867	15	304.432		AX-90321868	9	8.8934
AX-90497794	15	313.721		AX-90451969	9	9.1637
AX-90414382	15	321.127		AX-90522437	9	9.434
AX-90518718	15	322.443		AX-90366864	9	9.7043
AX-90314842	16	0		AX-90374002	9	9.9746
AX-90442914	16	8.6799		AX-90439623	9	10.521
AX-90376357	16	8.9041		AX-90362228	9	11.6323
AX-90434330	16	9.3546		AX-90371491	9	11.9041
AX-90414579	16	9.7894		AX-90463940	9	12.1758
AX-90417200	16	10.2186		AX-90363342	9	12.4476
AX-90331151	16	10.4408		AX-90403565	9	12.7193
AX-90435702	16	13.5107		AX-90317988	9	13.2658
AX-90449800	16	16.6824		AX-90356243	9	13.539
AX-90429535	16	22.1025		AX-90325996	9	13.8122
AX-90314884	16	26.1785		AX-90408295	9	16.0865
AX-90312906	16	27.5425		AX-90410132	9	16.3568
AX-90308280	16	27.7647		AX-90485503	9	16.9003
AX-90408485	16	28.4374		AX-90309346	9	17.4438
AX-90401272	16	30.0217		AX-90316187	9	17.7141
AX-90431285	16	30.4641		AX-90306520	9	18.8192
AX-90396269	16	31.1221		AX-90353369	9	19.0895
AX-90459850	16	32.0313		AX-90506307	9	21.351
AX-90455883	16	44.9518		AX-90483426	9	26.794
AX-90308490	16	45.1721		AX-90403777	9	28.7503
AX-90359539	16	45.3933		AX-90333663	9	29.0206
AX-90328772	16	46.9848		AX-90433345	9	31.8974
AX-90496727	16	47.8738		AX-90382402	9	32.1721
AX-90375297	16	49.2194		AX-90496117	9	33.0055
AX-90495341	16	50.1044		AX-90369242	9	34.4025
AX-90306947	16	50.3228		AX-90435687	9	36.6898
AX-90319854	16	50.7633		AX-90319881	9	36.966
AX-90340355	16	50.9855		AX-90337523	9	37.5216
AX-90515973	16	51.2087		AX-90326100	9	39.5113
AX-90480568	16	51.428		AX-90435561	9	40.0607
AX-90355738	16	51.8666		AX-90473715	9	40.8895
AX-90319955	16	52.5363		AX-90394870	9	41.1628
AX-90320511	16	52.7576		AX-90328162	9	41.7122
AX-90505758	16	53.4243		AX-90431559	9	48.9499
AX-90492883	16	53.6475		AX-90352540	9	49.2187
AX-90456078	16	53.8697		AX-90479635	9	49.4875
AX-90441099	16	54.3162		AX-90344680	9	49.7564
AX-90359767	16	54.5374		AX-90374980	9	50.0252
AX-90457208	16	56.8539		AX-90512664	9	50.294
AX-90483911	16	57.0771		AX-90343217	9	50.8346
AX-90342805	16	57.5255		AX-90409115	9	51.1034
AX-90347547	16	58.8895		AX-90470853	9	51.3722
AX-90309866	16	60.4956		AX-90306832	9	52.4713
AX-90333417	16	63.2892		AX-90312752	9	53.2911
AX-90421382	16	64.1782		AX-90416993	9	53.8345
AX-90326052	16	64.6187		AX-90467790	9	54.6543
AX-90326732	16	65.74		AX-90339117	9	55.1978
AX-90498490	16	65.9593		AX-90481950	9	55.4666
AX-90390347	16	66.3998		AX-90332151	9	55.7369
AX-90496628	16	66.6201		AX-90433594	9	56.0086
AX-90441238	16	71.2449		AX-90352464	9	56.2789
AX-90443046	16	72.3763		AX-90308372	9	57.366
AX-90470749	16	73.2773		AX-90323593	9	58.1902
AX-90465597	16	74.4036		AX-90502277	9	58.4605
AX-90464470	16	76.2393		AX-90354095	9	58.9953
AX-90416649	16	76.9119		AX-90398286	9	59.5301
AX-90524154	16	77.1332		AX-90461385	9	59.7975
AX-90498283	16	77.3544		AX-90517951	9	60.0677
AX-90477159	16	78.2554		AX-90333817	9	60.338
AX-90427904	16	78.4776		AX-90407156	9	60.8757
AX-90449297	16	79.5648		AX-90421855	9	61.1474
AX-90403072	16	84.8989		AX-90343286	9	61.4191
AX-90394711	16	85.1192		AX-90405545	9	61.6894
AX-90451979	16	86.2404		AX-90318009	9	61.9568
AX-90362141	16	86.6791		AX-90369712	9	62.2285
AX-90311971	16	86.8974		AX-90378526	9	62.772
AX-90497363	16	87.1186		AX-90344587	9	63.5917
AX-90467541	16	87.3399		AX-90406778	9	63.8649
AX-90445776	16	88.4611		AX-90427983	9	64.9762
AX-90513294	16	89.3501		AX-90378458	9	65.2465
AX-90307013	16	90.2635		AX-90443239	9	66.9325
AX-90407943	16	90.706		AX-90393492	9	67.482
AX-90425524	16	93.1633		AX-90364775	9	68.0285
AX-90439913	16	93.5906		AX-90506929	9	68.578
AX-90512106	16	94.0331		AX-90400865	9	72.4548
AX-90377714	16	94.7119		AX-90434505	9	73.0134
AX-90474180	16	95.8589		AX-90517398	9	73.5721
AX-90501907	16	96.0801		AX-90448799	9	74.977
AX-90386911	16	96.5266		AX-90333269	9	75.2533
AX-90458407	16	96.7488		AX-90373267	9	75.8151
AX-90339097	16	96.97		AX-90321703	9	76.3586
AX-90360199	16	97.8918		AX-90327165	9	76.9173
AX-90308867	16	98.5497		AX-90503206	9	77.7507
AX-90381916	16	98.769		AX-90439796	9	78.0254
AX-90459877	16	99.4387		AX-90483715	9	78.5779
AX-90372434	16	99.66		AX-90336324	9	78.8526
AX-90459431	16	101.487		AX-90411945	9	79.4144
AX-90367333	16	104.778		AX-90379906	9	79.6938
AX-90315030	16	105		AX-90378245	9	79.9685
AX-90466058	16	105.652		AX-90462057	9	80.521
AX-90421009	16	107.201		AX-90324653	9	81.0616
AX-90437803	16	110.964		AX-90461934	9	82.1853
AX-90307102	16	111.185		AX-90434145	9	82.4678
AX-90322446	16	111.632		AX-90369205	9	82.7441
AX-90450110	16	111.854		AX-90410372	9	84.1181
AX-90305091	16	113.206		AX-90505649	9	85.5229
AX-90438395	16	119.395		AX-90429437	9	86.0755
AX-90468583	16	119.615		AX-90313158	9	86.3487
AX-90373473	16	119.836		AX-90437966	9	86.8863
AX-90355005	16	120.057		AX-90349595	9	88.5263
AX-90496557	16	121.893		AX-90518817	9	89.6075
AX-90447069	16	122.339		AX-90413755	9	92.7013
AX-90380540	16	123.938		AX-90387249	9	93.2361
AX-90396829	16	124.157		AX-90322585	9	93.5108
AX-90373197	16	124.376		AX-90317289	9	93.7856
AX-90344986	16	126.901		AX-90421060	9	94.0603
AX-90320253	16	127.568		AX-90457899	9	94.335
AX-90467224	16	129.624		AX-90344155	9	94.6082
AX-90325369	16	130.066		AX-90336291	9	96.2943
AX-90459918	16	130.285		AX-90489822	9	96.8437
AX-90363043	16	132.104		AX-90307452	9	97.117
AX-90494930	16	132.326		AX-90324778	9	97.3902
AX-90346026	16	132.77		AX-90364580	9	97.6634
AX-90419398	16	134.835		AX-90504598	9	97.9366
AX-90500734	16	135.058		AX-90452860	9	101.139
AX-90397982	16	137.162		AX-90492912	9	101.972
AX-90402727	16	137.386		AX-90307203	9	102.245
AX-90344532	16	138.782		AX-90312619	9	102.519
AX-90321455	16	139.699		AX-90409051	9	104.205
AX-90435280	16	140.146		AX-90420372	9	105.033
AX-90404919	16	140.368		AX-90319664	9	107.023
AX-90337012	16	141.974		AX-90386440	9	107.57
AX-90496576	16	146.07		AX-90509323	9	108.669
AX-90410125	16	146.291		AX-90511726	9	108.939
AX-90353346	16	146.512		AX-90345851	9	109.209
AX-90326815	16	147.401		AX-90430218	9	109.479
AX-90360456	16	149.457		AX-90305707	9	109.75
AX-90376280	16	150.13		AX-90381042	9	110.023
AX-90405459	16	150.351		AX-90439716	9	110.296
AX-90370686	16	150.573		AX-90393610	9	110.569
AX-90433461	16	150.795		AX-90493857	9	110.843
AX-90379591	16	151.017		AX-90478115	9	111.116
AX-90318785	16	151.461		AX-90358772	9	111.945
AX-90314340	16	152.374		AX-90405966	9	112.218
AX-90415926	16	154.713		AX-90337114	9	115.111
AX-90491121	16	160.099		AX-90306168	9	116.229
AX-90406499	16	160.543		AX-90309468	9	116.505
AX-90334625	16	160.988		AX-90434511	9	117.061
AX-90502280	16	161.209		AX-90355867	9	117.338
AX-90317448	16	163.275		AX-90341054	9	117.894
AX-90327662	16	163.495		AX-90371218	9	118.443
AX-90418157	16	165.094		AX-90323173	9	118.978
AX-90432889	16	166.692		AX-90317659	9	119.253
AX-90463224	16	166.913		AX-90329554	9	119.528
AX-90312520	16	169.24		AX-90335526	9	120.361
AX-90509941	16	172.31		AX-90335367	9	121.194
AX-90309629	16	172.756		AX-90338837	9	121.469
AX-90380186	16	173.201		AX-90315826	9	121.745
AX-90494687	16	175.028		AX-90363523	9	122.583
AX-90341052	16	175.472		AX-90421251	9	133.645
AX-90305952	16	175.694		AX-90352419	9	133.919
AX-90428779	16	175.914		AX-90435452	9	134.194
AX-90390176	16	176.358		AX-90474931	9	134.47
AX-90441484	16	177.028		AX-90486287	9	134.747
AX-90491407	16	179.075		AX-90360149	9	135.021
AX-90325222	16	179.515		AX-90349979	9	136.139
AX-90382051	16	180.179		AX-90467195	9	136.968
AX-90485682	16	180.4		AX-90360449	9	142.106
AX-90489393	16	180.619		AX-90350266	9	142.94
AX-90523986	16	184.875		AX-90355613	9	143.492
AX-90320526	16	190.564		AX-90402475	9	143.767
AX-90312237	16	190.787		AX-90313888	10	0
AX-90413449	16	191.459		AX-90423047	10	1.4128
AX-90341210	16	191.681		AX-90464249	10	1.6891
AX-90380640	16	191.902		AX-90523720	10	3.4239
AX-90525637	16	194.462		AX-90312362	10	5.4481
AX-90375603	16	195.138		AX-90398099	10	6.2815
AX-90331633	16	195.36		AX-90357513	10	6.834
AX-90456286	16	197.187		AX-90306869	10	7.1102
AX-90397715	16	198.088		AX-90364261	10	7.388
AX-90321047	16	200.173		AX-90490918	10	7.6658
AX-90477976	16	200.619		AX-90512107	10	7.9436
AX-90377275	16	201.516		AX-90455766	10	8.2214
AX-90328757	16	202.887		AX-90321861	10	10.84
AX-90473068	16	203.568		AX-90486841	10	11.6781
AX-90330084	16	206.165		AX-90468781	10	11.9543
AX-90431198	16	206.61		AX-90314798	10	12.2291
AX-90397163	16	207.054		AX-90475407	10	15.7436
AX-90351398	16	209.985		AX-90333520	10	16.2992
AX-90316502	16	210.199		AX-90329574	10	16.8548
AX-90353437	16	210.625		AX-90317327	10	19.7821
AX-90487105	16	212.829		AX-90406898	10	24.009
AX-90363833	16	215.377		AX-90313794	10	24.2883
AX-90330773	16	215.821		AX-90360205	10	25.4249
AX-90334423	16	217.179		AX-90429725	10	25.7027
AX-90382385	16	221.015		AX-90363290	10	25.9805
AX-90306318	16	221.235		AX-90398141	10	26.2567
AX-90437843	16	221.456		AX-90423833	10	26.533
AX-90340111	16	221.899		AX-90329101	10	27.0948
AX-90473285	16	222.343		AX-90395942	10	27.9423
AX-90475808	16	223.01		AX-90307397	10	30.2832
AX-90505541	16	224.088		AX-90305892	10	31.126
AX-90437771	16	224.74		AX-90312862	10	34.0362
AX-90411080	16	227.231		AX-90349439	10	34.3095
AX-90457708	16	228.822		AX-90319527	10	34.5842
AX-90331726	16	231.981		AX-90397608	10	34.8589
AX-90371850	16	232.209		AX-90361029	10	35.1337
AX-90502129	16	233.118		AX-90414753	10	35.4084
AX-90442681	16	233.341		AX-90459811	10	35.6831
AX-90426683	16	233.563		AX-90357136	10	37.088
AX-90506081	16	234.01		AX-90316548	10	37.3583
AX-90423831	16	235.532		AX-90309630	10	37.6315
AX-90450543	16	235.958		AX-90344547	10	38.181
AX-90317665	16	244.412		AX-90513027	10	47.9709
AX-90406895	16	245.072		AX-90443419	10	49.3917
AX-90307462	16	245.511		AX-90402336	10	49.6695
AX-90456985	17	0		AX-90517186	10	49.9398
AX-90461258	17	1.1213		AX-90327478	10	50.7732
AX-90402753	17	9.4447		AX-90468038	10	51.3257
AX-90506175	17	9.8912		AX-90499681	10	51.6004
AX-90507047	17	10.5669		AX-90317899	10	53.3056
AX-90403752	17	11.2396		AX-90330815	10	53.5819
AX-90422900	17	11.686		AX-90316889	10	53.8566
AX-90518926	17	14.4927		AX-90377272	10	56.4451
AX-90310210	17	27.4133		AX-90464324	10	60.2761
AX-90490258	17	33.1027		AX-90390664	10	61.3813
AX-90514500	17	34.2393		AX-90371954	10	61.6501
AX-90429684	17	35.6033		AX-90330851	10	62.4654
AX-90504784	17	36.2729		AX-90367646	10	62.7342
AX-90433164	17	37.3942		AX-90495067	10	63.003
AX-90379597	17	40.6853		AX-90372845	10	65.5621
AX-90335360	17	43.2457		AX-90522206	10	65.8353
AX-90355299	17	44.372		AX-90396250	10	66.1085
AX-90500824	17	45.273		AX-90355059	10	66.3802
AX-90343759	17	52.1339		AX-90413949	10	66.9297
AX-90415315	17	52.3542		AX-90308733	10	67.7585
AX-90491233	17	54.66		AX-90364860	10	68.0303
AX-90379003	17	55.1044		AX-90395480	10	68.5768
AX-90315989	17	59.6625		AX-90369836	10	69.1232
AX-90317439	17	59.8799		AX-90350889	10	69.9475
AX-90453536	17	60.5378		AX-90386539	10	70.7809
AX-90412184	17	65.3839		AX-90355055	10	71.3304
AX-90350206	17	66.0565		AX-90319849	10	72.1501
AX-90387132	17	72.0553		AX-90346994	10	72.4189
AX-90489414	17	72.4958		AX-90318463	10	73.512
AX-90429614	17	73.1567		AX-90393272	10	73.7808
AX-90417594	17	74.0456		AX-90305165	10	75.1548
AX-90460451	17	79.7351		AX-90360207	10	77.9987
AX-90383851	17	80.8564		AX-90468327	10	107.16
AX-90322141	17	81.0766		AX-90442169	10	107.43
AX-90318162	17	81.9696		AX-90495619	10	113.178
AX-90473878	17	82.1889		AX-90318389	10	113.45
AX-90316793	17	84.9567		AX-90518425	10	114.278
AX-90409587	17	97.0807		AX-90326471	10	114.552
AX-90336103	17	99.8743		AX-90311607	10	119.028
AX-90342453	17	100.096		AX-90352331	10	120.152
AX-90314103	17	100.997		AX-90481141	10	120.707
AX-90437765	17	101.219		AX-90436245	10	121.55
AX-90371054	17	105.237		AX-90361202	10	122.103
AX-90320843	17	114.994		AX-90355220	10	122.377
AX-90394059	17	119.84		AX-90482921	10	126.254
AX-90436848	17	121.425		AX-90325512	10	130.785
AX-90400097	17	122.556		AX-90376043	10	131.055
AX-90309255	17	128.935		AX-90507164	10	131.325
AX-90411914	17	134.965		AX-90325010	10	131.595
AX-90386101	17	135.631		AX-90525629	10	131.866
AX-90431977	17	137.927		AX-90389262	10	132.695
AX-90332427	17	139.729		AX-90452221	10	133.806
AX-90308491	17	141.087		AX-90382095	10	134.077
AX-90351827	17	142.931		AX-90413941	10	134.624
AX-90337944	17	144.068		AX-90324439	10	136.898
AX-90307810	17	147.137		AX-90346060	10	137.17
AX-90450441	17	148.269		AX-90351737	10	138.288
AX-90328114	17	149.39		AX-90423606	10	139.121
AX-90349442	17	154.383		AX-90430949	10	139.396
AX-90315747	17	154.822		AX-90310456	10	139.663
AX-90311441	17	155.04		AX-90336179	10	139.939
AX-90324509	17	155.478		AX-90400660	10	140.214
AX-90356641	17	155.917		AX-90334953	10	140.49
AX-90414623	17	156.356		AX-90344425	10	140.765
AX-90313711	17	156.574		AX-90357452	10	144.941
AX-90518221	17	159.342		AX-90459155	10	145.77
AX-90319100	17	163.638		AX-90481931	10	146.32
AX-90464606	17	164.081		AX-90331118	10	146.593
AX-90517975	17	167.136		AX-90402664	10	147.422
AX-90385965	17	175.195		AX-90435587	10	147.696
AX-90443106	17	184.036		AX-90317599	10	150.285
AX-90505030	17	191.693		AX-90509236	10	151.925
AX-90497535	17	197.946		AX-90358877	10	159.072
AX-90386796	17	198.843		AX-90352170	10	162.546
AX-90311160	17	199.065		AX-90381029	11	0
AX-90331865	17	199.511		AX-90372530	11	0.5435
AX-90306204	17	199.733		AX-90333753	11	0.8138
AX-90440418	17	199.955		AX-90509002	11	1.084
AX-90410932	17	200.175		AX-90507538	11	1.9083
AX-90392317	17	200.398		AX-90326919	11	2.18
AX-90307507	17	200.62		AX-90354985	11	2.4518
AX-90363453	17	204.736		AX-90314394	11	2.725
AX-90375243	17	209.338		AX-90500745	11	2.9982
AX-90319500	17	209.558		AX-90378076	11	4.4031
AX-90351720	17	209.778		AX-90393188	11	5.8159
AX-90459290	17	209.998		AX-90407687	11	6.0921
AX-90337745	17	212.845		AX-90351475	11	6.3669
AX-90452553	17	213.291		AX-90393019	11	6.6416
AX-90378889	17	215.376		AX-90481026	11	6.9164
AX-90332651	17	215.597		AX-90334904	11	7.1911
AX-90308923	17	215.818		AX-90403568	11	7.4658
AX-90454012	17	216.04		AX-90493460	11	8.2992
AX-90451166	17	216.484		AX-90319712	11	8.8579
AX-90494469	17	216.927		AX-90474950	11	9.1357
AX-90408427	17	218.737		AX-90339885	11	10.8409
AX-90438035	17	221.043		AX-90496465	11	11.9647
AX-90305249	17	223.09		AX-90424503	11	12.2409
AX-90386405	17	227.127		AX-90336536	11	14.8444
AX-90315206	17	227.347		AX-90370838	11	15.6687
AX-90510841	17	228.014		AX-90471467	11	15.9404
AX-90383804	17	229.613		AX-90477766	11	16.2122
AX-90327417	17	229.835		AX-90419376	11	19.3957
AX-90338538	17	230.736		AX-90341795	11	19.6659
AX-90326136	17	233.806		AX-90314065	11	20.2094
AX-90310811	17	238.164		AX-90449748	11	20.4797
AX-90310734	17	239.065		AX-90476968	11	21.2995
AX-90428621	17	241.393		AX-90377100	11	25.749
AX-90340925	17	242.75		AX-90308232	11	26.8481
AX-90339906	17	247.596		AX-90326843	11	27.1169
AX-90462178	17	247.818		AX-90362848	11	27.3858
AX-90397991	17	248.039		AX-90519048	11	27.6546
AX-90311982	17	249.165		AX-90312544	11	28.1951
AX-90482608	17	251.25		AX-90341480	11	28.464
AX-90405652	17	251.472		AX-90317672	11	28.7328
AX-90383560	18	0		AX-90388033	11	29.0016
AX-90329698	18	33.7178		AX-90319119	11	29.2704
AX-90397739	18	35.2467		AX-90334721	11	29.5392
AX-90452685	18	37.704		AX-90439549	11	29.8081
AX-90368431	18	52.2297		AX-90333505	11	30.3516
AX-90451774	18	52.8708		AX-90335371	11	31.1713
AX-90321960	18	54.4695		AX-90418827	11	31.4416
AX-90309091	18	57.525		AX-90435825	11	31.7133
AX-90442979	18	58.6564		AX-90505775	11	31.9881
AX-90329940	18	58.8776		AX-90385433	11	32.5316
AX-90309123	18	61.4261		AX-90338208	11	32.8018
AX-90494726	18	62.0988		AX-90513510	11	33.0736
AX-90445119	18	62.321		AX-90330892	11	33.3453
AX-90450307	18	63.6788		AX-90338697	11	34.4691
AX-90509240	18	64.1233		AX-90310600	11	35.0247
AX-90413380	18	67.6173		AX-90456997	11	36.4375
AX-90504544	18	68.5143		AX-90447161	11	37.2709
AX-90337608	18	74.3093		AX-90323239	11	37.5456
AX-90492284	18	74.5212		AX-90342169	11	37.8204
AX-90474731	18	78.1474		AX-90407623	11	38.6584
AX-90447951	18	87.9573		AX-90457902	11	39.4965
AX-90511461	18	90.2525		AX-90358821	11	40.9093
AX-90381050	18	90.4652		AX-90402525	11	41.4649
AX-90374400	18	94.3366		AX-90307852	11	41.7411
AX-90512862	18	95.4143		AX-90381181	11	42.2967
AX-90354818	18	96.7133		AX-90509519	11	50.4323
AX-90496677	18	96.9356		AX-90361123	11	51.5561
AX-90493571	18	98.0878		AX-90388899	11	51.8308
AX-90428270	18	99.1942		AX-90310919	11	52.6642
AX-90408813	18	103.351		AX-90363134	11	52.9389
AX-90443463	18	105.798		AX-90522371	11	53.2137
AX-90461723	18	106.691		AX-90344663	11	53.4884
AX-90418971	18	107.612		AX-90517425	11	53.7616
AX-90485231	18	108.307		AX-90330513	11	54.3111
AX-90385936	18	109.671		AX-90384144	11	54.5843
AX-90369655	18	111.277		AX-90310174	11	54.8575
AX-90385512	18	111.5		AX-90339446	11	55.407
AX-90486233	18	112.637		AX-90308753	11	55.6802
AX-90413655	18	117.261		AX-90476817	11	55.9535
AX-90353943	18	117.934		AX-90310501	11	56.2267
AX-90439249	18	119.066		AX-90371573	11	56.5014
AX-90358773	18	119.512		AX-90321016	11	57.0539
AX-90518754	18	120.876		AX-90435521	11	57.6034
AX-90441037	18	121.549		AX-90360343	11	59.2894
AX-90522569	18	121.995		AX-90343452	11	59.8359
AX-90324379	18	124.815		AX-90466603	11	62.7462
AX-90448083	18	127.363		AX-90323570	11	63.5704
AX-90350634	18	133.081		AX-90431983	11	63.8422
AX-90394330	18	134.452		AX-90377861	11	64.1124
AX-90338289	18	135.121		AX-90320318	11	72.0398
AX-90510881	18	141.212		AX-90314135	11	82.3822
AX-90434856	18	168.677		AX-90334884	11	82.6585
AX-90319275	18	172.734		AX-90439058	11	82.9347
AX-90436109	18	174.332		AX-90433527	11	83.2065
AX-90318738	18	178.649		AX-90360589	11	83.4797
AX-90483026	18	188.945		AX-90344581	11	84.0322
AX-90405525	18	191.447		AX-90326081	11	84.3039
AX-90353907	18	213.598		AX-90307267	11	84.5772
AX-90465553	18	222.053		AX-90349731	11	84.8504
AX-90502610	18	222.269		AX-90448328	11	85.4029
AX-90307536	18	243.167		AX-90438648	11	85.9464
AX-90406001	18	246.098		AX-90417988	11	86.502
AX-90416588	19	0		AX-90424780	11	87.34
AX-90373207	19	4.3801		AX-90400015	11	87.6163
AX-90403191	19	5.7257		AX-90350985	11	88.1719
AX-90372927	19	9.7629		AX-90514574	11	88.7244
AX-90395784	19	9.9822		AX-90502134	11	88.9991
AX-90475363	19	10.2015		AX-90387060	11	89.2723
AX-90440237	19	12.0041		AX-90467607	11	89.8218
AX-90512674	19	12.2263		AX-90495108	11	90.0936
AX-90401561	19	14.3108		AX-90311484	11	90.3668
AX-90434144	19	15.2159		AX-90319294	11	90.64
AX-90466787	19	17.7644		AX-90495401	11	90.9118
AX-90472917	19	17.9828		AX-90357012	11	94.0588
AX-90467235	19	18.4233		AX-90423469	11	94.3276
AX-90363305	19	22.1863		AX-90344129	11	94.5964
AX-90482842	19	23.3075		AX-90334191	11	95.6955
AX-90328711	19	23.9684		AX-90476115	11	96.239
AX-90462908	19	26.0243		AX-90385917	11	97.6205
AX-90328860	19	26.4629		AX-90417422	11	97.8908
AX-90417088	19	37.6342		AX-90507938	11	98.1611
AX-90361680	19	38.9859		AX-90309984	11	98.4314
AX-90441419	19	40.7644		AX-90454864	11	99.2556
AX-90338054	19	48.5379		AX-90319121	11	99.8021
AX-90397134	19	53.4835		AX-90519151	11	100.626
AX-90358402	19	53.699		AX-90415895	11	102.901
AX-90326966	19	56.429		AX-90327161	11	104.33
AX-90336311	19	60.901		AX-90424515	11	104.607
AX-90491470	19	62.2171		AX-90364139	11	104.881
AX-90374119	19	62.4335		AX-90502589	11	105.154
AX-90383179	19	66.1788		AX-90500595	11	105.426
[truncated: 1,533 more rows]
